# Supplementary material for: Testing the Efficacy of Global Biodiversity Hotspots for Insect Conservation: The Case of South African Katydids
Source: PLoS One. 2016 Sep 15;11(9):e0160630. doi: 10.1371/journal.pone.0160630 (PMC5025148; doi:10.1371/journal.pone.0160630)
Supplement: S1 Table — Spreadsheet consisting of 1075 collection records extracted from Piotr Naskrecki’s MANTIS database. Each row represents an individual specimen record and includes taxonomic information and collecting information: country, locality description, GPS coordinates, name of collector(s), and date of collection. (XLSX) [file pone.0160630.s001.xlsx]

## Sheet: Katydid occurrence records
	Family	Subfamily	Tribe	Genus species	Country	Locality	Longitude	Latitude	Collector	date
1	Tettigoniidae	Conocephalinae	Conocephalini	Conocephalus (Anisoptera) maculatus	South Africa	Limpopo, Drakensbergs Buffelsfontein Reserve	30.7543	-24.7153	P. Naskrecki & D. Otte	22-24.xi.2006
2	Tettigoniidae	Conocephalinae	Conocephalini	Conocephalus (Anisoptera) maculatus	South Africa	Limpopo, Sabi, Longolozi Camp	31.5006	-24.7961	P. Naskrecki	23.ix.2011
3	Tettigoniidae	Conocephalinae	Conocephalini	Conocephalus (Anisoptera) maculatus	South Africa	Mpumalanga, Numbi, Kruger National Park	31.2	-25.15	V. Lupano	25.ii.2010
4	Tettigoniidae	Conocephalinae	Conocephalini	Conocephalus (Anisoptera) maculatus	South Africa	Mpumalanga, Shabeni, Kruger National Park	31.25	-25.1333	V. Lupano	17.ii.2010
5	Tettigoniidae	Conocephalinae	Conocephalini	Conocephalus (Anisoptera) maculatus	South Africa	KwaZulu-Natal, Ngome State Forest (inland tropical forest)	31.4167	-27.8	Krüger & Dombrowsky	12-17.xi.1995
6	Tettigoniidae	Conocephalinae	Conocephalini	Conocephalus (Anisoptera) maculatus	South Africa	KwaZulu-Natal, Ingwavuma distr. Gwaliweni [Golweni]	32.3	-27.8333	van Son	7-14.iv.1961
7	Tettigoniidae	Conocephalinae	Conocephalini	Conocephalus (Anisoptera) maculatus	South Africa	KwaZulu-Natal, bush nr Nkwaleni, nr. Eshowe	31.5167	-28.7167	D. Otte	15.viii.1981
8	Tettigoniidae	Conocephalinae	Conocephalini	Conocephalus (Anisoptera) maculatus	South Africa	KwaZulu-Natal, Hlabisa area	31.8667	-28.1333	Otte & Cade	22.iii.1982
9	Tettigoniidae	Conocephalinae	Conocephalini	Conocephalus (Anisoptera) maculatus	South Africa	KwaZulu-Natal, Nyalazi, Site N8	32.378	-28.223	C.S. Bazelet & B.N. Gcumisa	24.iii.2008
10	Tettigoniidae	Conocephalinae	Conocephalini	Conocephalus (Anisoptera) maculatus	South Africa	KwaZulu-Natal, Nyalazi, Site N4	32.3963	-28.1697	C.S. Bazelet & B.N. Gcumisa	25.iii.2008
11	Tettigoniidae	Conocephalinae	Conocephalini	Conocephalus (Anisoptera) maculatus	South Africa	KwaZulu-Natal, Durban	31.0167	-29.85	C.G.C. Dickson	4.xi.1960
12	Tettigoniidae	Conocephalinae	Conocephalini	Conocephalus (Anisoptera) maculatus	South Africa	Eastern Cape, Transkei Distr. Silaka Nature Reserve (nr. Port St. John's), main trail	29.5014	-31.6522	P. Naskrecki & C. Bazelet	16-20.i.2011
13	Tettigoniidae	Conocephalinae	Conocephalini	Conocephalus (Anisoptera) maculatus	South Africa	Eastern Cape, Mkambati (=Mkambathi) Nature Reserve	29.9895	-31.2906	P. Naskrecki	10-12.iii.2008
14	Tettigoniidae	Conocephalinae	Conocephalini	Conocephalus (Anisoptera) maculatus	South Africa	Western Cape, on R366, 8 km N of Piketberg	18.7819	-32.8471	P. Naskrecki	10.i.2011
15	Tettigoniidae	Conocephalinae	Conocephalini	Conocephalus (Anisoptera) maculatus	South Africa	Eastern Cape, outside Mpofu Game Reserve	26.5554	-32.5938	P. Naskrecki & C. Bazelet	21.i.2011
16	Tettigoniidae	Conocephalinae	Conocephalini	Conocephalus (Anisoptera) maculatus	South Africa	Western Cape, Plumstead	18.4667	-34.0167	A. Barwick	i.1943
17	Tettigoniidae	Conocephalinae	Conocephalini	Conocephalus (Anisoptera) maculatus	South Africa	Western Cape, Jonkershoek, Stellenbosch	18.9833	-33.9833	C. Bazelet	3.iv.2006
18	Tettigoniidae	Conocephalinae	Conocephalini	Conocephalus (Anisoptera) maculatus	South Africa	Western Cape, Swellendam	20.4333	-34.0333	E.R. Helwig	2-3.iv.1939
19	Tettigoniidae	Conocephalinae	Conocephalini	Conocephalus (Anisoptera) maculatus	South Africa	Western Cape, Cape of Good Hope	18.3333	-34.1667		-..
20	Tettigoniidae	Conocephalinae	Conocephalini	Conocephalus (C.) basutoanus	Lesotho	Border 20 miles N Matatiele	28.7789	-30.0698	Swedish South African Expedition (Brinck-Rudebeck)	7.iii.1951
21	Tettigoniidae	Conocephalinae	Conocephalini	Conocephalus (C.) basutoanus	Lesotho	Qachas Nek, 20 miles N Matatiele	28.6833	-30.1166	P.W. Bateman	21.iii.1995
22	Tettigoniidae	Conocephalinae	Conocephalini	Conocephalus (C.) caudalis	South Africa	Limpopo, Lebowa Bolobedu Dist., nr. Duiwelskloof, Modjadji Cycad Reserve, Camp African Ivory Route	30.37	-23.6271	B. Gcumisa, C. Bazelet & P. Naskrecki	28.ii.- 2.iii.2008
23	Tettigoniidae	Conocephalinae	Conocephalini	Conocephalus (C.) caudalis	South Africa	Mpumalanga, 10-15 miles SE Lydenburg	30.45	-25.1	Swedish South African Expedition (Brinck-Rudebeck)	7.v.1951
24	Tettigoniidae	Conocephalinae	Conocephalini	Conocephalus (C.) caudalis	South Africa	Limpopo, Blyde River Canyon	30.7987	-24.5724	B. Gcumisa, C. Bazelet & P. Naskrecki	2.iii.2008
25	Tettigoniidae	Conocephalinae	Conocephalini	Conocephalus (C.) caudalis	South Africa	Limpopo, God's Window, nr. Graskop	30.8665	-24.9061	P. Naskrecki & C. Bazelet	2.iii.2008
26	Tettigoniidae	Conocephalinae	Conocephalini	Conocephalus (C.) caudalis	South Africa	Limpopo, Satara Region, Kruger Nat. P. - 2233d K24	31.7833	-24.3833	R. Toms	26-27.iv.1983
27	Tettigoniidae	Conocephalinae	Conocephalini	Conocephalus (C.) caudalis	South Africa	Mpumalanga, Skukuza Region. Kruger Nat. P.	31.6	-24.9833	R. Toms	24.iv.1983
28	Tettigoniidae	Conocephalinae	Conocephalini	Conocephalus (C.) caudalis	South Africa	Limpopo, Satara Region, Kruger N.P.	31.7833	-24.3833	R. Toms	5.iv.1982
29	Tettigoniidae	Conocephalinae	Conocephalini	Conocephalus (C.) caudalis	South Africa	Limpopo, Platriver., Waterb. Distr.	28.0794	-25.1644	C.J. Swierstra	-..
30	Tettigoniidae	Conocephalinae	Conocephalini	Conocephalus (C.) caudalis	South Africa	Gauteng, Cullinan Distr. Premier Game Park	28.4833	-25.6667	TM staff	16-18.i.2002
31	Tettigoniidae	Conocephalinae	Conocephalini	Conocephalus (C.) caudalis	South Africa	Mpumalanga, Kambeni, Kruger National park	31.2667	-25.15	V. Lupano	23.ii.2010
32	Tettigoniidae	Conocephalinae	Conocephalini	Conocephalus (C.) caudalis	South Africa	Mpumalanga, Shabeni, Kruger National Park	31.25	-25.1333	V. Lupano	17.ii.2010
33	Tettigoniidae	Conocephalinae	Conocephalini	Conocephalus (C.) caudalis	South Africa	Gauteng, Suikerbosrand, Heidelberg	28.2167	-26.5	Toms, Kriegbaum & Brozowski	15.iii.1995
34	Tettigoniidae	Conocephalinae	Conocephalini	Conocephalus (C.) caudalis	South Africa	Mpumalanga, Lochiel	30.7833	-26.15	G. van Son	ii.1959
35	Tettigoniidae	Conocephalinae	Conocephalini	Conocephalus (C.) caudalis	South Africa	KwaZulu-Natal, Hluhluwe Game Reserve	32.0833	-28.0833	Swedish South African Expedition (Brinck-Rudebeck)	17.iv.1951
36	Tettigoniidae	Conocephalinae	Conocephalini	Conocephalus (C.) caudalis	South Africa	Free State, Golden Gate National Park, Oribi Loop	28.6446	-28.5159	P. Naskrecki	7.iii.2008
37	Tettigoniidae	Conocephalinae	Conocephalini	Conocephalus (C.) caudalis	South Africa	KwaZulu-Natal, Untunjambili	30.954	-28.9167	P. Naskrecki	8.iii.2008
38	Tettigoniidae	Conocephalinae	Conocephalini	Conocephalus (C.) caudalis	South Africa	KwaZulu-Natal, Untunjambili, escarpment nr. Otte's house	30.9602	-28.9484	P. Naskrecki	8.iii.2008
39	Tettigoniidae	Conocephalinae	Conocephalini	Conocephalus (C.) caudalis	South Africa	KwaZulu-Natal, Eshowe	31.4667	-28.8833	Otte & Glenn	13-30.iii.1982
40	Tettigoniidae	Conocephalinae	Conocephalini	Conocephalus (C.) caudalis	South Africa	KwaZulu-Natal, 5 km W Hylton	30.2789	-29.2437	C. Bazelet	16.ii.2008
41	Tettigoniidae	Conocephalinae	Conocephalini	Conocephalus (C.) caudalis	South Africa	KwaZulu-Natal, Gilboa (site 1)	30.3016	-29.2431	C. Bazelet	5.ii.2008
42	Tettigoniidae	Conocephalinae	Conocephalini	Conocephalus (C.) caudalis	South Africa	KwaZulu-Natal, Gilboa (site 2)	30.3438	-29.25	C. Bazelet	16.ii.2008
43	Tettigoniidae	Conocephalinae	Conocephalini	Conocephalus (C.) caudalis	South Africa	KwaZulu-Natal, Camperdown	30.5333	-29.7333	G.F. Leigh	24.ii.1908
44	Tettigoniidae	Conocephalinae	Conocephalini	Conocephalus (C.) caudalis	South Africa	KwaZulu-Natal, Port Natal (= Durban)	31.0167	-29.85		-..
45	Tettigoniidae	Conocephalinae	Conocephalini	Conocephalus (C.) caudalis	South Africa	Eastern Cape, Mount Frere	28.9833	-30.9167	Swedish South African Expedition (Brinck-Rudebeck)	5.iii.1951
46	Tettigoniidae	Conocephalinae	Conocephalini	Conocephalus (C.) caudalis	South Africa	Eastern Cape, Mkambati (=Mkambathi) Nature Reserve	29.9895	-31.2906	P. Naskrecki	10-12.iii.2008
47	Tettigoniidae	Conocephalinae	Conocephalini	Conocephalus (C.) conocephalus	South Africa	Limpopo, Thabina, Zoutpb. Distr.	30.2833	-23.9667	C. Swierstra	13.xi.1905
48	Tettigoniidae	Conocephalinae	Conocephalini	Conocephalus (C.) conocephalus	South Africa	KwaZulu-Natal, Hluhluwe Game Reserve	32.0833	-28.0833	Otte & Cade	23.iii.1982
49	Tettigoniidae	Conocephalinae	Conocephalini	Conocephalus (C.) conocephalus	South Africa	KwaZulu-Natal, Eshowe	31.4667	-28.8833	Otte & Glenn	13-30.iii.1982
50	Tettigoniidae	Conocephalinae	Conocephalini	Conocephalus (C.) conocephalus	South Africa	KwaZulu-Natal, Albert Falls, Umgeni River, 13 miles E Pietermaritzburg	30.4333	-29.4333	Swedish South African Expedition (Brinck-Rudebeck)	13.iv.1951
51	Tettigoniidae	Conocephalinae	Conocephalini	Conocephalus (C.) conocephalus	South Africa	KwaZulu-Natal, Durban	31.0167	-29.85	C.G.C. Dickson	7.vi.1958
52	Tettigoniidae	Conocephalinae	Conocephalini	Conocephalus (C.) conocephalus	South Africa	Eastern Cape, River 6 miles S Mount Fletcher	28.5399	-30.7733	Swedish South African Expedition (Brinck-Rudebeck)	9.iii.1951
53	Tettigoniidae	Conocephalinae	Conocephalini	Conocephalus (C.) conocephalus	South Africa	KwaZulu-Natal, Kokstad	29.4167	-30.55	Swedish South African Expedition (Brinck-Rudebeck)	6.iii.1951
54	Tettigoniidae	Conocephalinae	Conocephalini	Conocephalus (C.) conocephalus	South Africa	KwaZulu-Natal, Port Shepstone	30.45	-30.75	Otte & Cade	14.iii.1984
55	Tettigoniidae	Conocephalinae	Conocephalini	Conocephalus (C.) conocephalus	South Africa	Eastern Cape, Mkambati (=Mkambathi) Nature Reserve	29.9895	-31.2906	P. Naskrecki	10-12.iii.2008
56	Tettigoniidae	Conocephalinae	Conocephalini	Conocephalus (C.) conocephalus	South Africa	Eastern Cape, East London	27.9167	-33.0333	E.R. Helwig	16.v.1939
57	Tettigoniidae	Conocephalinae	Conocephalini	Conocephalus (C.) conocephalus	South Africa	Western Cape, Muizenberg	18.4667	-34.1167	E.R. Helwig	26-27.iii.1939
58	Tettigoniidae	Conocephalinae	Conocephalini	Conocephalus (C.) conocephalus	South Africa	Western Cape, Swellendam	20.4333	-34.0333	E.R. Helwig	2-3.iv.1939
59	Tettigoniidae	Conocephalinae	Conocephalini	Conocephalus (C.) conocephalus	South Africa	Western Cape, Seven Weeks Poort	21.4167	-33.3667	E.R. Helwig	20-21.iii.1939
60	Tettigoniidae	Conocephalinae	Conocephalini	Conocephalus (C.) conocephalus	South Africa	Western Cape, Groot Rivier, Natures Valley, 12 miles NE Plettenbergbaai	23.3667	-34.05	Swedish South African Expedition (Brinck-Rudebeck)	6.iii.1951
61	Tettigoniidae	Conocephalinae	Conocephalini	Conocephalus (C.) peringueyi	South Africa	Western Cape, Table Mountain	18.4129	-33.9934	P. Naskrecki & C. Bazelet	25.xi.2009
62	Tettigoniidae	Conocephalinae	Conocephalini	Conocephalus (C.) peringueyi	South Africa	Western Cape, French Hoek	19.1167	-33.9167		i.1917
63	Tettigoniidae	Conocephalinae	Conocephalini	Conocephalus (C.) peringueyi	South Africa	Western Cape, Wit River Valley, Bains Kloof	19.1333	-33.5833	Mus. Exped.	xii.1949
64	Tettigoniidae	Conocephalinae	Conocephalini	Conocephalus (C.) peringueyi	South Africa	Western Cape, Ceres	19.3167	-33.3667		x.1940
65	Tettigoniidae	Conocephalinae	Conocephalini	Conocephalus (C.) peringueyi	South Africa	Western Cape, Witte River, Wellington	19	-33.6333	K.H. Barnard	xi.1922
66	Tettigoniidae	Conocephalinae	Conocephalini	Conocephalus (C.) peringueyi	South Africa	Western Cape, Jonaskop	19.5076	-33.9639	P. Naskrecki & P. Grant	8.i.2011
67	Tettigoniidae	Conocephalinae	Conocephalini	Conocephalus (C.) peringueyi	South Africa	Western Cape, Jonaskop, below cell tower	19.499	-33.1349	P. Naskrecki & P. Grant	8.i.2011
68	Tettigoniidae	Conocephalinae	Conocephalini	Conocephalus (C.) peringueyi	South Africa	Western Cape, Jonaskop, site 006	19.5167	-33.9247	P. Naskrecki & P. Grant	22.xi.2009
69	Tettigoniidae	Conocephalinae	Conocephalini	Conocephalus (Xiphidion) iris	South Africa	Limpopo, Zoutpansberg, Barotta, 27 miles E Louis Trichardt	30.2833	-23.05	Swedish South African Expedition (Brinck-Rudebeck)	6.v.- 10.vi.1951
70	Tettigoniidae	Conocephalinae	Conocephalini	Conocephalus (Xiphidion) iris	South Africa	Limpopo, Lebowa Bolobedu Dist., nr. Duiwelskloof, Modjadji Cycad Reserve, Camp African Ivory Route	30.37	-23.6271	B. Gcumisa, C. Bazelet & P. Naskrecki	28.ii.- 2.iii.2008
71	Tettigoniidae	Conocephalinae	Conocephalini	Conocephalus (Xiphidion) iris	South Africa	Limpopo, Waterberg Mtns; Marakele Nat. Park; nr. Thabazimbi; Kwaggasvlakte Section	27.4931	-24.5145	L. Spearman & J. LaPolla	5-7.iv.2006
72	Tettigoniidae	Conocephalinae	Conocephalini	Conocephalus (Xiphidion) iris	South Africa	Mpumalanga, Kruger National Park, Skukuza	31.6	-24.9833	Swedish South African Expedition (Brinck-Rudebeck)	30.iv.1951
73	Tettigoniidae	Conocephalinae	Conocephalini	Conocephalus (Xiphidion) iris	South Africa	Mpumalanga, Skukuza, Kruger National Park	31.5833	-25	Janse & Vari	23.iii.1952
74	Tettigoniidae	Conocephalinae	Conocephalini	Conocephalus (Xiphidion) iris	South Africa	Gauteng, Pretoria Dist. Pretoria	28.2294	-25.7069	L. Vari	18.ii.1957
75	Tettigoniidae	Conocephalinae	Conocephalini	Conocephalus (Xiphidion) iris	South Africa	Mpumalanga, Kambeni, Kruger National park	31.2667	-25.15	V. Lupano	23.ii.2010
76	Tettigoniidae	Conocephalinae	Conocephalini	Conocephalus (Xiphidion) iris	South Africa	Mpumalanga, Numbi, Kruger National Park	31.2	-25.15	V. Lupano	23.ii.2010
77	Tettigoniidae	Conocephalinae	Conocephalini	Conocephalus (Xiphidion) iris	South Africa	Mpumalanga, Shabeni, Kruger National Park	31.25	-25.1333	V. Lupano	17.ii.2010
78	Tettigoniidae	Conocephalinae	Conocephalini	Conocephalus (Xiphidion) iris	South Africa	Mpumalanga, Pretorius Kop	31.2667	-25.1667	Janse & Vari	22.iii.1952
79	Tettigoniidae	Conocephalinae	Conocephalini	Conocephalus (Xiphidion) iris	South Africa	KwaZulu-Natal, Hluhluwe Game Reserve	32.0833	-28.0833	Swedish South African Expedition (Brinck-Rudebeck)	18.iv.1951
80	Tettigoniidae	Conocephalinae	Conocephalini	Conocephalus (Xiphidion) iris	South Africa	KwaZulu-Natal, Hlabisa area	31.8667	-28.1333	Otte & Cade	22.iii.1982
81	Tettigoniidae	Conocephalinae	Conocephalini	Conocephalus (Xiphidion) iris	South Africa	KwaZulu-Natal, Zululand, Dukuduku Forestry Estate	32.2565	-28.3545	C.S. Bazelet & B.N. Gcumisa	7.iv.2008
82	Tettigoniidae	Conocephalinae	Conocephalini	Conocephalus (Xiphidion) iris	South Africa	KwaZulu-Natal, Durban	31.0167	-29.85	C.T. Leigh	18.ii.1927
83	Tettigoniidae	Conocephalinae	Conocephalini	Conocephalus (Xiphidion) iris	South Africa	Eastern Cape, Mkambati (=Mkambathi) Nature Reserve	29.9895	-31.2906	P. Naskrecki	10-12.iii.2008
84	Tettigoniidae	Conocephalinae	Conocephalini	Conocephalus (Xiphidion) iris	South Africa	Eastern Cape, Addo Elephant Park, R335 nr. Zuurberg Mountain Village	25.7497	-33.3424	D. Otte	13-14.iii.2008
85	Tettigoniidae	Conocephalinae	Conocephalini	Conocephalus longiceps	South Africa	KwaZulu-Natal, Estcourt	29.8833	-29	Swedish South African Expedition (Brinck-Rudebeck)	11.ii.1951
86	Tettigoniidae	Conocephalinae	Conocephalini	Conocephalus longiceps	South Africa	KwaZulu-Natal, Nyalazi, Site NC	32.3953	-28.2868	C.S. Bazelet & B.N. Gcumisa	23-26.iii.2008
87	Tettigoniidae	Conocephalinae	Conocephalini	Conocephalus zlobini	South Africa	Free State, Golden Gate Highlands National Park; vic. Glen Reenen Rest Camp; Oribi Loop Free State	28.653	-28.5055	L. Spearman & J. LaPolla	31.iii.2006
88	Tettigoniidae	Conocephalinae	Conocephalini	Conocephalus zlobini	South Africa	Free State, Golden Gate Highlands National Park; vic. Glen Reenen Rest Camp; Oribi Loop Free State	28.6536	-28.5059	L. Spearman & J. LaPolla	31.iii.2006
89	Tettigoniidae	Conocephalinae	Conocephalini	Conocephalus zlobini	South Africa	Free State, Golden Gate National Park, Oribi Loop	28.6446	-28.5159	P. Naskrecki	7.iii.2008
90	Tettigoniidae	Conocephalinae	Conocephalini	Conocephalus zlobini	South Africa	KwaZulu-Natal, northern Drakensberg, Cathedral Park	29.2333	-28.95	A. Gorochov	26-28.i.2008
91	Tettigoniidae	Conocephalinae	Conocephalini	Conocephalus zlobini	South Africa	KwaZulu-Natal, Nkandla Forest, nr. Nkandla	31.1333	-28.7167	Otte & Glenn	9.iv.1986
92	Tettigoniidae	Conocephalinae	Conocephalini	Conocephalus zlobini	South Africa	KwaZulu-Natal, 5 km W Hylton	30.2789	-29.2437	C. Bazelet	16.ii.2008
93	Tettigoniidae	Conocephalinae	Conocephalini	Megalotheca montana	South Africa	Western Cape, Cederberg Wilderness, jeep track nr. Clanwilliam Rd.	19.0295	-32.1528	C. Bazelet	13.xii.2007
94	Tettigoniidae	Conocephalinae	Conocephalini	Megalotheca montana	South Africa	Western Cape, Cederberg distr. Cederberg Wilderness Area, plateau nr. Wolfberg Cracks	19.2737	-32.4689	P. Naskrecki & C. Bazelet	4.i.2011
95	Tettigoniidae	Conocephalinae	Conocephalini	Megalotheca montana	South Africa	Western Cape, Cederberg distr. Cederberg Wilderness Park; vic. Algeria Restcamp	19.0868	-32.3873	L. Spearman & J. LaPolla	6.x.2005
96	Tettigoniidae	Conocephalinae	Conocephalini	Megalotheca montana	South Africa	Western Cape, Ceres	19.3167	-33.3667		x.1940
97	Tettigoniidae	Conocephalinae	Conocephalini	Megalotheca montana	South Africa	Western Cape, Matroosberg Nature Reserve, nr. Ceres	19.6346	-33.3389	C. Bazelet	26.xi.2010
98	Tettigoniidae	Conocephalinae	Conocephalini	Megalotheca montana	South Africa	Western Cape, Ceres. Div. Matroosberg	19.6667	-33.3833	Lightfoot	i.1917
99	Tettigoniidae	Conocephalinae	Conocephalini	Megalotheca vaginalis	South Africa	Western Cape, Upper Sources, Olifants River, Ceres	19.3167	-33.3667	Mus. Exped.	xii.1949
100	Tettigoniidae	Conocephalinae	Conocephalini	Megalotheca vaginalis	South Africa	Western Cape, Matroosberg Nature Reserve, nr. Ceres	19.6346	-33.3389	P. Naskrecki, C. Bazelet & P. Grant	26.i.2011
101	Tettigoniidae	Conocephalinae	Copiphorini	Lanista annulicornis	South Africa	Limpopo, Kruger Nat. Park, Satara Camp	31.7775	-24.3924	P. Naskrecki & D. Otte	24-26.xi.2006
102	Tettigoniidae	Conocephalinae	Copiphorini	Lanista annulicornis	South Africa	KwaZulu-Natal, Eshowe Forest	31.4667	-28.8833	A.J.T. Janse	26.x.1951
103	Tettigoniidae	Conocephalinae	Copiphorini	Lanista annulicornis	South Africa	KwaZulu-Natal, Durban	31.0167	-29.85	Macley	16.v.1929
104	Tettigoniidae	Conocephalinae	Copiphorini	Lanista annulicornis	South Africa	KwaZulu-Natal, Port Natal (= Durban)	31.0167	-29.85		-..
105	Tettigoniidae	Conocephalinae	Copiphorini	Lanista annulicornis	South Africa	KwaZulu-Natal, Port Shepstone	30.45	-30.75	H.K. Munro	5.v.1926
106	Tettigoniidae	Conocephalinae	Copiphorini	Pseudorhynchus hastifer	South Africa	Limpopo, Shingwedzi, Kruger Nat. P.	31.4333	-23.1167	Vari & Rorke	19-20.xi.1961
107	Tettigoniidae	Conocephalinae	Copiphorini	Pseudorhynchus hastifer	South Africa	Limpopo, Ben Lavin, Louis Trichardt	29.9394	-23.1318	R. Toms	4.xii.1984
108	Tettigoniidae	Conocephalinae	Copiphorini	Pseudorhynchus hastifer	South Africa	Limpopo, Letaba Rest Camp, Kruger National Park	31.5667	-23.85	R. Toms	21.iii.1985
109	Tettigoniidae	Conocephalinae	Copiphorini	Pseudorhynchus hastifer	South Africa	Mpumalanga, Sabie	30.7833	-25.1	de Beer	24.xii.1971
110	Tettigoniidae	Conocephalinae	Copiphorini	Pseudorhynchus hastifer	South Africa	Gauteng, Cullinan Distr. Premier Game Park	28.4833	-25.6667	TM staff	12-14.ii.2002
111	Tettigoniidae	Conocephalinae	Copiphorini	Pseudorhynchus hastifer	South Africa	Gauteng, 20 m NE Pretoria	28.4851	-25.5662	F. Neubecker	1.i.1961
112	Tettigoniidae	Conocephalinae	Copiphorini	Pseudorhynchus hastifer	South Africa	Mpumalanga, Pretorius Kop	31.2667	-25.1667	Potgieter & Goods	23-24.xi.1966
113	Tettigoniidae	Conocephalinae	Copiphorini	Pseudorhynchus hastifer	South Africa	Mpumalanga, Crocodile Bridge	31.9	-25.35	Janse & Vari	25.iii.1952
114	Tettigoniidae	Conocephalinae	Copiphorini	Pseudorhynchus hastifer	South Africa	Northern Cape, Swadini, Blyderpoort	24.5333	-30.9	R. Oberprieler	3.xii.1987
115	Tettigoniidae	Conocephalinae	Copiphorini	Pseudorhynchus pungens	South Africa	KwaZulu-Natal, Ballito	31.25	-29.5333	L. Muller	27.xi.2005
116	Tettigoniidae	Conocephalinae	Copiphorini	Pseudorhynchus pungens	South Africa	KwaZulu-Natal, Durban	31.0167	-29.85	G.F. Leigh	29.xii.1906
117	Tettigoniidae	Conocephalinae	Copiphorini	Pseudorhynchus pungens	South Africa	KwaZulu-Natal, Durban	31.0167	-29.85	Leigh	30.iii.1909
118	Tettigoniidae	Conocephalinae	Copiphorini	Pseudorhynchus pungens	South Africa	KwaZulu-Natal, Umtentweni	30.4667	-30.7167	A. Capener	15.vii.1958
119	Tettigoniidae	Conocephalinae	Copiphorini	Pseudorhynchus pungens	South Africa	Eastern Cape, Pondoland, Port Saint John's	29.5333	-31.6333	Turner	v.1924
120	Tettigoniidae	Conocephalinae	Copiphorini	Ruspolia ampla	South Africa	Limpopo, near Nylstroom	28.4597	-24.7644	P. Naskrecki & C. Bazelet	28.ii.2008
121	Tettigoniidae	Conocephalinae	Copiphorini	Ruspolia ampla	South Africa	Limpopo, Nylstroom, Nyl Retreat	28.4867	-24.7181	P. Naskrecki	28.ii.2008
122	Tettigoniidae	Conocephalinae	Copiphorini	Ruspolia ampla	South Africa	Limpopo, Drakensbergs Buffelsfontein Reserve	30.7543	-24.7153	P. Naskrecki & D. Otte	22-24.xi.2006
123	Tettigoniidae	Conocephalinae	Copiphorini	Ruspolia ampla	South Africa	Mpumalanga, 15 miles E Graskop	31.0661	-25.0097	Swedish South African Expedition (Brinck-Rudebeck)	8.v.1951
124	Tettigoniidae	Conocephalinae	Copiphorini	Ruspolia ampla	South Africa	Limpopo, Kruger Nat. Park, Satara Camp	31.7775	-24.3924	P. Naskrecki & D. Otte	24-26.xi.2006
125	Tettigoniidae	Conocephalinae	Copiphorini	Ruspolia ampla	South Africa	Northwest, Rustenburg, Retiefskloof Northwest Province	27.2667	-25.8167	Toms & Bateman	ii.1996
126	Tettigoniidae	Conocephalinae	Copiphorini	Ruspolia ampla	South Africa	Gauteng, Gerhardsville	28.0333	-25.8333	Bateman & Prinsloo	v.1996
127	Tettigoniidae	Conocephalinae	Copiphorini	Ruspolia ampla	South Africa	Northwest, Potchefstroom	27.1	-26.7167	J. Steutler	ii.1967
128	Tettigoniidae	Conocephalinae	Copiphorini	Ruspolia ampla	South Africa	KwaZulu-Natal, nr. Vrede	29.95	-27.805	P. Naskrecki & D. Otte	26.xi.2006
129	Tettigoniidae	Conocephalinae	Copiphorini	Ruspolia ampla	South Africa	KwaZulu-Natal, Royal Natal National Park, The Hostel	28.9507	-28.6899	Swedish South African Expedition (Brinck-Rudebeck)	3.iv.1951
130	Tettigoniidae	Conocephalinae	Copiphorini	Ruspolia ampla	South Africa	KwaZulu-Natal, Estcourt	29.8833	-29	Swedish South African Expedition (Brinck-Rudebeck)	11.ii.1951
131	Tettigoniidae	Conocephalinae	Copiphorini	Ruspolia ampla	South Africa	Eastern Cape, Mkambati (=Mkambathi) Nature Reserve	29.9895	-31.2906	P. Naskrecki	10-12.iii.2008
132	Tettigoniidae	Conocephalinae	Copiphorini	Ruspolia ampla	South Africa	Western Cape, Karoo National Park	22.5027	-32.3302	P. Naskrecki	8-9.xii.2006
133	Tettigoniidae	Conocephalinae	Copiphorini	Ruspolia ampla	South Africa	Eastern Cape, Komgha, 30 miles N East London	27.9	-32.5833	Swedish South African Expedition (Brinck-Rudebeck)	3.iii.1951
134	Tettigoniidae	Conocephalinae	Copiphorini	Ruspolia ampla	South Africa	Western Cape, Swellendam	20.4333	-34.0333	A. de Prees	ix.2001
135	Tettigoniidae	Conocephalinae	Copiphorini	Ruspolia ampla	South Africa	Eastern Cape, Port Elizabeth	25.5833	-33.9667		iv.1948
136	Tettigoniidae	Conocephalinae	Copiphorini	Ruspolia ampla	South Africa	Western Cape, Cape of Good Hope	18.3333	-34.1667		-..
137	Tettigoniidae	Hetrodinae	Acanthoplini	Acanthoplus discoidalis	South Africa	Limpopo, Langjan	29.2333	-22.8333		-..
138	Tettigoniidae	Hetrodinae	Acanthoplini	Acanthoplus discoidalis	South Africa	Limpopo, Vivo	29.2833	-23.05		-..
139	Tettigoniidae	Hetrodinae	Acanthoplini	Acanthoplus discoidalis	South Africa	Limpopo, Fort Klipsdam, Zoutpansberg	29.75	-22.9667		-..
140	Tettigoniidae	Hetrodinae	Acanthoplini	Acanthoplus discoidalis	South Africa	Limpopo, Louis Trichardt	29.9	-23.05		-..
141	Tettigoniidae	Hetrodinae	Acanthoplini	Acanthoplus discoidalis	South Africa	Limpopo, Pietersburg	29.45	-23.9		-..
142	Tettigoniidae	Hetrodinae	Acanthoplini	Acanthoplus discoidalis	South Africa	Limpopo, Mooifontein, Pietersburg	29.6	-23.8667		-..
143	Tettigoniidae	Hetrodinae	Acanthoplini	Acanthoplus discoidalis	South Africa	Limpopo, halfway between Pietersburg & Bandolier Kop	29.6483	-23.546		-..
144	Tettigoniidae	Hetrodinae	Acanthoplini	Acanthoplus discoidalis	South Africa	Limpopo, Bandolier Kop	29.8	-23.3167		-..
145	Tettigoniidae	Hetrodinae	Acanthoplini	Acanthoplus discoidalis	South Africa	Limpopo, Haenertsburg	29.95	-23.9333		-..
146	Tettigoniidae	Hetrodinae	Acanthoplini	Acanthoplus discoidalis	South Africa	Limpopo, Tzaneen	30.1667	-23.8333		-..
147	Tettigoniidae	Hetrodinae	Acanthoplini	Acanthoplus discoidalis	South Africa	Limpopo, Thabazimbi	27.4	-24.6		-..
148	Tettigoniidae	Hetrodinae	Acanthoplini	Acanthoplus discoidalis	South Africa	Limpopo, 21 km ENE of Warmbad	28.2833	-24.8833		-..
149	Tettigoniidae	Hetrodinae	Acanthoplini	Acanthoplus discoidalis	South Africa	Limpopo, Potgietersrus	29.0167	-24.1833		-..
150	Tettigoniidae	Hetrodinae	Acanthoplini	Acanthoplus discoidalis	South Africa	Northern Cape, Bitterpan, Kalahari Gemsbok Park	20.4	-25.7167		-..
151	Tettigoniidae	Hetrodinae	Acanthoplini	Acanthoplus discoidalis	South Africa	Northern Cape, Nossob Rest Camp	20.6	-25.4167		-..
152	Tettigoniidae	Hetrodinae	Acanthoplini	Acanthoplus discoidalis	South Africa	Northern Cape, Swartruggens	26.7	-25.65		-..
153	Tettigoniidae	Hetrodinae	Acanthoplini	Acanthoplus discoidalis	South Africa	Northwest, Rustenburg	27.25	-25.6667		-..
154	Tettigoniidae	Hetrodinae	Acanthoplini	Acanthoplus discoidalis	South Africa	Northwest, Marikana	27.4833	-25.6833		-..
155	Tettigoniidae	Hetrodinae	Acanthoplini	Acanthoplus discoidalis	South Africa	Northwest, Hartbeespoort	27.85	-25.7333		-..
156	Tettigoniidae	Hetrodinae	Acanthoplini	Acanthoplus discoidalis	South Africa	Northwest, De Wildt	27.95	-25.6167		-..
157	Tettigoniidae	Hetrodinae	Acanthoplini	Acanthoplus discoidalis	South Africa	Gauteng, Winternest	28.1333	-25.65		-..
158	Tettigoniidae	Hetrodinae	Acanthoplini	Acanthoplus discoidalis	South Africa	Gauteng, Pretoria Dist. Pretoria	28.2294	-25.7069		-..
159	Tettigoniidae	Hetrodinae	Acanthoplini	Acanthoplus discoidalis	South Africa	Gauteng, Edelweiss, Pretoria	28.2294	-25.7069		-..
160	Tettigoniidae	Hetrodinae	Acanthoplini	Acanthoplus discoidalis	South Africa	Gauteng, Pretoria Dist. Hammanskraal	28.2856	-25.4075		-..
161	Tettigoniidae	Hetrodinae	Acanthoplini	Acanthoplus discoidalis	South Africa	Mpumalanga, Nelspruit	30.9667	-25.4667		-..
162	Tettigoniidae	Hetrodinae	Acanthoplini	Acanthoplus discoidalis	South Africa	Northern Cape, Severn	22.8667	-26.5833		-..
163	Tettigoniidae	Hetrodinae	Acanthoplini	Acanthoplus discoidalis	South Africa	Western Cape, Vryburg	24.7333	-26.95		-..
164	Tettigoniidae	Hetrodinae	Acanthoplini	Acanthoplus discoidalis	South Africa	Northwest, Coligny	26.3167	-26.3333		-..
165	Tettigoniidae	Hetrodinae	Acanthoplini	Acanthoplus discoidalis	South Africa	Free State, Vredefort	27.3833	-27.0167		-..
166	Tettigoniidae	Hetrodinae	Acanthoplini	Acanthoplus discoidalis	South Africa	Gauteng, Grasmere	27.8667	-26.4167		-..
167	Tettigoniidae	Hetrodinae	Acanthoplini	Acanthoplus discoidalis	South Africa	Gauteng, Boksburg	28.25	-26.2167		-..
168	Tettigoniidae	Hetrodinae	Acanthoplini	Acanthoplus discoidalis	South Africa	Mpumalanga, Standerton	29.25	-26.95		-..
169	Tettigoniidae	Hetrodinae	Acanthoplini	Acanthoplus discoidalis	South Africa	Northern Cape, Steenkamp Puts, 37 miiles NW Upington	20.9167	-28.1167	Swedish South African Expedition (Brinck-Rudebeck)	24.xi.1950
170	Tettigoniidae	Hetrodinae	Acanthoplini	Acanthoplus discoidalis	South Africa	Northern Cape, roadside between the towns of Kuruman and Kathu	23.25	-27.4667	Bateman	-..
171	Tettigoniidae	Hetrodinae	Acanthoplini	Acanthoplus discoidalis	South Africa	Limpopo, Magogong	24.8333	-27.6667		-..
172	Tettigoniidae	Hetrodinae	Acanthoplini	Acanthoplus discoidalis	South Africa	Free State, Kroonstad	27.2333	-27.65		-..
173	Tettigoniidae	Hetrodinae	Acanthoplini	Acanthoplus discoidalis	South Africa	Free State, Rondebult, Kroonstad	27.2333	-27.65		-..
174	Tettigoniidae	Hetrodinae	Acanthoplini	Acanthoplus discoidalis	South Africa	Northern Cape, Upington	21.25	-28.45		-..
175	Tettigoniidae	Hetrodinae	Acanthoplini	Acanthoplus discoidalis	South Africa	Northern Cape, Griekwastad	23.25	-28.85		-..
176	Tettigoniidae	Hetrodinae	Acanthoplini	Acanthoplus discoidalis	South Africa	Northern Cape, 67 km SW. of Douglas	23.6377	-28.4519		-..
177	Tettigoniidae	Hetrodinae	Acanthoplini	Acanthoplus discoidalis	South Africa	Northern Cape, Douglas	23.7667	-29.0667		-..
178	Tettigoniidae	Hetrodinae	Acanthoplini	Acanthoplus discoidalis	South Africa	Northern Cape, between Campbell & Schmidtsdrift	23.9235	-28.7703		-..
179	Tettigoniidae	Hetrodinae	Acanthoplini	Acanthoplus discoidalis	South Africa	Northern Cape, Vaalbos N.P.	24.3	-28.4333		-..
180	Tettigoniidae	Hetrodinae	Acanthoplini	Acanthoplus discoidalis	South Africa	Northern Cape, Langeberg 138, Kimberley	24.65	-28.9		-..
181	Tettigoniidae	Hetrodinae	Acanthoplini	Acanthoplus discoidalis	South Africa	Northern Cape, Kimberley	24.7667	-28.7333	A. Stavros	2.vii.1948
182	Tettigoniidae	Hetrodinae	Acanthoplini	Acanthoplus discoidalis	South Africa	Western Cape, Vaalharts	24.9333	-28.1333		-..
183	Tettigoniidae	Hetrodinae	Acanthoplini	Acanthoplus discoidalis	South Africa	Free State, Petrusburg	25.4167	-29.1167		-..
184	Tettigoniidae	Hetrodinae	Acanthoplini	Acanthoplus discoidalis	South Africa	Free State, Krugersdriftdam	25.9167	-28.85		-..
185	Tettigoniidae	Hetrodinae	Acanthoplini	Acanthoplus discoidalis	South Africa	Free State, Theunissen	26.7167	-28.4		-..
186	Tettigoniidae	Hetrodinae	Acanthoplini	Acanthoplus discoidalis	South Africa	Free State, Bethlehem	28.3	-28.2333		-..
187	Tettigoniidae	Hetrodinae	Acanthoplini	Acanthoplus discoidalis	South Africa	Northern Cape, Kenhardt	21.15	-29.35		-..
188	Tettigoniidae	Hetrodinae	Acanthoplini	Acanthoplus discoidalis	South Africa	Northern Cape, Prieska	22.75	-29.6667		-..
189	Tettigoniidae	Hetrodinae	Acanthoplini	Acanthoplus discoidalis	South Africa	Northern Cape, 96 km W. of Hopetown	23.0983	-29.6111		-..
190	Tettigoniidae	Hetrodinae	Acanthoplini	Acanthoplus discoidalis	South Africa	Northern Cape, Farm Slypsteen, Hopetown	23.8667	-29.3833		-..
191	Tettigoniidae	Hetrodinae	Acanthoplini	Acanthoplus discoidalis	South Africa	Northern Cape, Heuningneskloof	24.55	-29.2		-..
192	Tettigoniidae	Hetrodinae	Acanthoplini	Acanthoplus discoidalis	South Africa	Northern Cape, Petrusville	24.65	-30.0833		-..
193	Tettigoniidae	Hetrodinae	Acanthoplini	Acanthoplus discoidalis	South Africa	Northern Cape, Britstown	23.5	-30.5833		-..
194	Tettigoniidae	Hetrodinae	Acanthoplini	Acanthoplus discoidalis	South Africa	Western Cape, Cederberg distr. Clanwilliam	18.9	-32.1833		28.vi.1946
195	Tettigoniidae	Hetrodinae	Acanthoplini	Acanthoplus discoidalis	South Africa	Western Cape, Stellenbosch	18.85	-33.9333		17.vii.1940
196	Tettigoniidae	Hetrodinae	Acanthoplini	Acanthoplus discoidalis	South Africa	Western Cape, Haarlem, 10 miles E Avontuur	23.3167	-33.7333		28.ii.1951
197	Tettigoniidae	Hetrodinae	Acanthoplini	Acanthoplus discoidalis	South Africa	Eastern Cape, Grahamstad	26.5333	-33.3		-..
198	Tettigoniidae	Hetrodinae	Acanthoplini	Acanthoplus longipes	South Africa	Northern Cape, Twee Rivieren	20.5667	-26.45		-..
199	Tettigoniidae	Hetrodinae	Acanthoplini	Acanthoplus longipes	South Africa	Northern Cape, Vioolsdrif	17.65	-28.7667		-..
200	Tettigoniidae	Hetrodinae	Acanthoplini	Acanthoplus longipes	South Africa	Northern Cape, Paul se Puts 143	19.3333	-29.05		-..
201	Tettigoniidae	Hetrodinae	Acanthoplini	Acanthoplus longipes	South Africa	Northern Cape, Augrabies Falls N.P.	20.35	-28.5833		-..
202	Tettigoniidae	Hetrodinae	Acanthoplini	Acanthoplus longipes	South Africa	Northern Cape, Upington	21.25	-28.45		-..
203	Tettigoniidae	Hetrodinae	Acanthoplini	Acanthoplus speiseri	South Africa	KwaZulu-Natal, Kosi Bay	32.8667	-26.9		-..
204	Tettigoniidae	Hetrodinae	Enyaliopsini	Enyaliopsis transvaalensis	South Africa	Limpopo, Lebowa Bolobedu Dist., nr. Duiwelskloof, Modjadji Cycad Reserve, Camp African Ivory Route	30.37	-23.6271	B. Gcumisa, C. Bazelet & P. Naskrecki	28.ii.- 2.iii.2008
205	Tettigoniidae	Hetrodinae	Enyaliopsini	Enyaliopsis transvaalensis	South Africa	Limpopo, Warmbad	28.2833	-24.8833		-..
206	Tettigoniidae	Hetrodinae	Enyaliopsini	Enyaliopsis transvaalensis	South Africa	Limpopo, Makapansgat, Potgietersrust	29.1833	-24.15		-..
207	Tettigoniidae	Hetrodinae	Enyaliopsini	Enyaliopsis transvaalensis	South Africa	Limpopo, Blyde River Canyon	30.7987	-24.5724	B. Gcumisa, C. Bazelet & P. Naskrecki	2.iii.2008
208	Tettigoniidae	Hetrodinae	Enyaliopsini	Enyaliopsis transvaalensis	South Africa	Limpopo, Kruger National Park, Skukuza	31.6	-24.9833		-..
209	Tettigoniidae	Hetrodinae	Enyaliopsini	Enyaliopsis transvaalensis	South Africa	Limpopo, Satara Region, Kruger N.P.	31.7833	-24.3833		-..
210	Tettigoniidae	Hetrodinae	Enyaliopsini	Enyaliopsis transvaalensis	South Africa	Gauteng, Pretoria Dist. Pretoria	28.2294	-25.7069		-..
211	Tettigoniidae	Hetrodinae	Enyaliopsini	Enyaliopsis transvaalensis	South Africa	Mpumalanga, Barberton	31.05	-25.7833		-..
212	Tettigoniidae	Hetrodinae	Enyaliopsini	Enyaliopsis transvaalensis	South Africa	KwaZulu-Natal, Mkuze	32.0333	-27.6167		-..
213	Tettigoniidae	Hetrodinae	Enyaliopsini	Hemihetrodes bachmanni	South Africa	Northern Cape, Paradyskloof, Richtersveld	17.0167	-28.3333		-..
214	Tettigoniidae	Hetrodinae	Enyaliopsini	Hemihetrodes bachmanni	South Africa	Northern Cape, 13 km W. of Annisfontein	16.7625	-28.4672		-..
215	Tettigoniidae	Hetrodinae	Enyaliopsini	Hemihetrodes bachmanni	South Africa	Northern Cape, 18 km SW Kuboos	16.8512	-28.5661		-..
216	Tettigoniidae	Hetrodinae	Enyaliopsini	Hemihetrodes bachmanni	South Africa	Northern Cape, 2 km NW of Die Koei, Richtersveld	17.0006	-28.2717		-..
217	Tettigoniidae	Hetrodinae	Enyaliopsini	Hemihetrodes bachmanni	South Africa	Northern Cape, Annisfontein	16.8833	-28.4167		-..
218	Tettigoniidae	Hetrodinae	Enyaliopsini	Hemihetrodes bachmanni	South Africa	Northern Cape, Cornellskop, Richtersveld	16.8833	-28.4333		-..
219	Tettigoniidae	Hetrodinae	Enyaliopsini	Hemihetrodes bachmanni	South Africa	Northern Cape, Rosyntjieberg, Richtersveld	17.2167	-28.4833		-..
220	Tettigoniidae	Hetrodinae	Enyaliopsini	Hemihetrodes bachmanni	South Africa	Northern Cape, Namakwa Distr. Richtersveld Heritage Area, 4.85 km SE of Khubus	17.033	-28.4829	P. Naskrecki & C. Bazelet	1.x.2008
221	Tettigoniidae	Hetrodinae	Enyaliopsini	Hemihetrodes bachmanni	South Africa	Northern Cape, Namakwa Distr. Richtersveld Nat. P., nr. Helskloof Gate	16.9711	-28.3098	P. Naskrecki & C. Bazelet	29.ix.2008
222	Tettigoniidae	Hetrodinae	Enyaliopsini	Hemihetrodes bachmanni	South Africa	Northern Cape, 32 km N Steinkopf	17.7212	-28.978		-..
223	Tettigoniidae	Hetrodinae	Enyaliopsini	Hemihetrodes bachmanni	South Africa	Northern Cape, 32 km S. Vioolsdrif	17.6294	-29.0723		-..
224	Tettigoniidae	Hetrodinae	Enyaliopsini	Hemihetrodes bachmanni	South Africa	Northern Cape, 2 km N Steinkopf	17.7311	-29.2442		-..
225	Tettigoniidae	Hetrodinae	Enyaliopsini	Hemihetrodes bachmanni	South Africa	Northern Cape, 2 km NE Okiep	17.9002	-29.5815		-..
226	Tettigoniidae	Hetrodinae	Enyaliopsini	Hemihetrodes bachmanni	South Africa	Northern Cape, Ratelpoort, 30 km S Steinkopf	17.8333	-29.45		-..
227	Tettigoniidae	Hetrodinae	Enyaliopsini	Hemihetrodes bachmanni	South Africa	Northern Cape, Springbok	17.8833	-29.6667		-..
228	Tettigoniidae	Hetrodinae	Enyaliopsini	Hemihetrodes bachmanni	South Africa	Northern Cape, Okiep	17.9	-29.6		-..
229	Tettigoniidae	Hetrodinae	Enyaliopsini	Hemihetrodes bachmanni	South Africa	Northern Cape, Spektakel Pass, 29 km W Springbok	17.6333	-29.6667		-..
230	Tettigoniidae	Hetrodinae	Enyaliopsini	Hemihetrodes bachmanni	South Africa	Western Cape, 14 km W of Bitterfontein	18.1169	-31.0317		-..
231	Tettigoniidae	Hetrodinae	Enyaliopsini	Hemihetrodes bachmanni	South Africa	Northern Cape, 5 km SE Garies	18.021	-30.5819		-..
232	Tettigoniidae	Hetrodinae	Enyaliopsini	Hemihetrodes bachmanni	South Africa	Northern Cape, Namakwa Distr. Namaqua National Park, Skilpad	17.7777	-30.1634	P. Naskrecki & C. Bazelet	26-28.xi.2009
233	Tettigoniidae	Hetrodinae	Enyaliopsini	Hemihetrodes bachmanni	South Africa	Western Cape, Nuwerus	18.3667	-31.15		-..
234	Tettigoniidae	Hetrodinae	Enyaliopsini	Hemihetrodes bachmanni	South Africa	Western Cape, Nuwerus, 2 km S	18.3667	-31.15		-..
235	Tettigoniidae	Hetrodinae	Enyaliopsini	Hemihetrodes bachmanni	South Africa	Western Cape, 20 km NE Vanrhynsdorp	18.9044	-31.4993		-..
236	Tettigoniidae	Hetrodinae	Enyaliopsini	Hemihetrodes bachmanni	South Africa	Western Cape, 6 km W. Vanrhynsdorp	18.6684	-31.6178		-..
237	Tettigoniidae	Hetrodinae	Enyaliopsini	Hemihetrodes bachmanni	South Africa	Northern Cape, Troe-troe	18.55	-31.6833		-..
238	Tettigoniidae	Hetrodinae	Enyaliopsini	Hemihetrodes bachmanni	South Africa	Western Cape, Doorn Riv, 32 km NW Wuppertal	18.9121	-32.1415		-..
239	Tettigoniidae	Hetrodinae	Enyaliopsini	Hemihetrodes bachmanni	South Africa	Northern Cape, 5 km NW of Blouheuvel	20.2001	-32.46		-..
240	Tettigoniidae	Hetrodinae	Enyaliopsini	Hemihetrodes bachmanni	South Africa	Northern Cape, Sutherland	20.6667	-32.4		-..
241	Tettigoniidae	Hetrodinae	Eugastrini	Acanthoproctus cervinus	South Africa	Northern Cape, Twee Rivieren	20.5667	-26.45		-..
242	Tettigoniidae	Hetrodinae	Eugastrini	Acanthoproctus cervinus	South Africa	Northern Cape, Olifantshoek	22.7333	-27.9333		-..
243	Tettigoniidae	Hetrodinae	Eugastrini	Acanthoproctus cervinus	South Africa	Northern Cape, Kuruman	23.4333	-27.45		-..
244	Tettigoniidae	Hetrodinae	Eugastrini	Acanthoproctus cervinus	South Africa	Free State, Bainsvlei	26.95	-27.6333		-..
245	Tettigoniidae	Hetrodinae	Eugastrini	Acanthoproctus cervinus	South Africa	Northern Cape, Helskloof, Richtersveld	16.9667	-28.3		-..
246	Tettigoniidae	Hetrodinae	Eugastrini	Acanthoproctus cervinus	South Africa	Northern Cape, Namakwa Distr. Richtersveld Nat. P., nr. Helskloof Gate	16.9711	-28.3098	P. Naskrecki & C. Bazelet	29.xi.2009
247	Tettigoniidae	Hetrodinae	Eugastrini	Acanthoproctus cervinus	South Africa	Northern Cape, Namakwa Distr. Richtersveld Nat. P., Akkedispas	17.0214	-28.1628	P. Naskrecki & C. Bazelet	28.ix.2008
248	Tettigoniidae	Hetrodinae	Eugastrini	Acanthoproctus cervinus	South Africa	Northern Cape, Richtersveld, Paradysberg	17.05	-28.3167		-..
249	Tettigoniidae	Hetrodinae	Eugastrini	Acanthoproctus cervinus	South Africa	Northern Cape, Rosyntjieberg, Richtersveld	17.2167	-28.4833		-..
250	Tettigoniidae	Hetrodinae	Eugastrini	Acanthoproctus cervinus	South Africa	Northern Cape, Toeslaan	20.5333	-28.3167		-..
251	Tettigoniidae	Hetrodinae	Eugastrini	Acanthoproctus cervinus	South Africa	Northern Cape, Upington	21.25	-28.45		-..
252	Tettigoniidae	Hetrodinae	Eugastrini	Acanthoproctus cervinus	South Africa	Northern Cape, Groblershoop	21.9833	-28.8833		-..
253	Tettigoniidae	Hetrodinae	Eugastrini	Acanthoproctus cervinus	South Africa	Northern Cape, Douglas	23.7667	-29.0667		-..
254	Tettigoniidae	Hetrodinae	Eugastrini	Acanthoproctus cervinus	South Africa	Northern Cape, Ratelkraal, about 15 miles NE Springbok	18.05	-29.5833	Swedish South African Expedition (Brinck-Rudebeck)	9.xi.1950
255	Tettigoniidae	Hetrodinae	Eugastrini	Acanthoproctus cervinus	South Africa	Northern Cape, Pofadder	19.3833	-29.1333		-..
256	Tettigoniidae	Hetrodinae	Eugastrini	Acanthoproctus cervinus	South Africa	Northern Cape, Petrusville	24.65	-30.0833		-..
257	Tettigoniidae	Hetrodinae	Eugastrini	Acanthoproctus cervinus	South Africa	Free State, Fauresmith	25.3167	-29.75		-..
258	Tettigoniidae	Hetrodinae	Eugastrini	Acanthoproctus cervinus	South Africa	Northern Cape, Reuning Mtn, Richtersveld	19.1833	-30.6667		-..
259	Tettigoniidae	Hetrodinae	Eugastrini	Acanthoproctus cervinus	South Africa	Northern Cape, Carnarvon	22.1333	-30.95		-..
260	Tettigoniidae	Hetrodinae	Eugastrini	Acanthoproctus cervinus	South Africa	Northern Cape, Britstown	23.5	-30.5833		-..
261	Tettigoniidae	Hetrodinae	Eugastrini	Acanthoproctus cervinus	South Africa	Northern Cape, Colesberg	25.1	-30.7333		-..
262	Tettigoniidae	Hetrodinae	Eugastrini	Acanthoproctus cervinus	South Africa	Free State, Philippolis	25.2833	-30.2667		-..
263	Tettigoniidae	Hetrodinae	Eugastrini	Acanthoproctus cervinus	South Africa	Free State, Oranjekrag	25.5	-30.6		-..
264	Tettigoniidae	Hetrodinae	Eugastrini	Acanthoproctus cervinus	South Africa	Free State, Bloemfontein	26.8	-30.3167		-..
265	Tettigoniidae	Hetrodinae	Eugastrini	Acanthoproctus cervinus	South Africa	Northern Cape, Hantamsberg	19.8333	-31.4167		-..
266	Tettigoniidae	Hetrodinae	Eugastrini	Acanthoproctus cervinus	South Africa	Northern Cape, 16 km SE Williston	21.0363	-31.4494		-..
267	Tettigoniidae	Hetrodinae	Eugastrini	Acanthoproctus cervinus	South Africa	Northern Cape, 6 km NW. of Fraserburg	21.4675	-31.8833		-..
268	Tettigoniidae	Hetrodinae	Eugastrini	Acanthoproctus cervinus	South Africa	Western Cape, Nelspoort	23	-32.1167		-..
269	Tettigoniidae	Hetrodinae	Eugastrini	Acanthoproctus cervinus	South Africa	Northern Cape, Victoria West	23.1167	-31.4		-..
270	Tettigoniidae	Hetrodinae	Eugastrini	Acanthoproctus cervinus	South Africa	Gauteng, Rooispruit	25.3333	-31.45		-..
271	Tettigoniidae	Hetrodinae	Eugastrini	Acanthoproctus cervinus	South Africa	Western Cape, 2 km N. of Koup Station	21.2667	-33.0984		-..
272	Tettigoniidae	Hetrodinae	Eugastrini	Acanthoproctus cervinus	South Africa	Western Cape, 3 km S. of Merweville	21.5022	-32.6902		-..
273	Tettigoniidae	Hetrodinae	Eugastrini	Acanthoproctus cervinus	South Africa	Western Cape, Teekloofpas	21.6167	-32.1833		-..
274	Tettigoniidae	Hetrodinae	Eugastrini	Acanthoproctus cervinus	South Africa	Western Cape, Karoo National Park	22.5027	-32.3302	P. Naskrecki & D. Otte	28.xi.2006
275	Tettigoniidae	Hetrodinae	Eugastrini	Acanthoproctus cervinus	South Africa	Western Cape, Beaufort West	22.5667	-32.3833	L. Saayman	24.xii.2006
276	Tettigoniidae	Hetrodinae	Eugastrini	Acanthoproctus cervinus	South Africa	Western Cape, Beaufort West	22.5833	-32.35	L. Saayman	24.xii.2006
277	Tettigoniidae	Hetrodinae	Eugastrini	Acanthoproctus cervinus	South Africa	Eastern Cape, Aberdeen	24.0667	-32.4833		-..
278	Tettigoniidae	Hetrodinae	Eugastrini	Acanthoproctus cervinus	South Africa	Eastern Cape, 14 km S. of Aberdeen	24.074	-32.6096		-..
279	Tettigoniidae	Hetrodinae	Eugastrini	Acanthoproctus cervinus	South Africa	Eastern Cape, Kendrew	24.5	-32.5167		-..
280	Tettigoniidae	Hetrodinae	Eugastrini	Acanthoproctus cervinus	South Africa	Eastern Cape, 16 km S Cradock	25.6113	-32.3149		-..
281	Tettigoniidae	Hetrodinae	Eugastrini	Acanthoproctus cervinus	South Africa	Eastern Cape, Cradock	25.6167	-32.1833		-..
282	Tettigoniidae	Hetrodinae	Eugastrini	Acanthoproctus cervinus	South Africa	Eastern Cape, About 10 miles S Cradock	25.6973	-32.2945		16.i.1951
283	Tettigoniidae	Hetrodinae	Eugastrini	Acanthoproctus cervinus	South Africa	Eastern Cape, Halesowen, nr. Cradock	25.75	-32.2167		-..
284	Tettigoniidae	Hetrodinae	Eugastrini	Acanthoproctus cervinus	South Africa	Western Cape, 22 km S. of Laingsburg	20.7873	-33.3897		-..
285	Tettigoniidae	Hetrodinae	Eugastrini	Acanthoproctus cervinus	South Africa	Western Cape, 10 miles W Prins Albert	21.854	-33.2265	Swedish South African Expedition (Brinck-Rudebeck)	5.i.1951
286	Tettigoniidae	Hetrodinae	Eugastrini	Acanthoproctus cervinus	South Africa	Western Cape, Prince Albert	22.0333	-33.2167		-..
287	Tettigoniidae	Hetrodinae	Eugastrini	Acanthoproctus cervinus	South Africa	Western Cape, Haarlem, 10 miles E Avontuur	23.3167	-33.7333	Swedish South African Expedition (Brinck-Rudebeck)	28.ii.1951
288	Tettigoniidae	Hetrodinae	Eugastrini	Acanthoproctus cervinus	South Africa	Eastern Cape, Willowmore	23.4833	-33.2833		-..
289	Tettigoniidae	Hetrodinae	Eugastrini	Acanthoproctus vittatus	South Africa	Northern Cape, 10 km NW of Loeriesfontein	19.3713	-30.9039		-..
290	Tettigoniidae	Hetrodinae	Eugastrini	Acanthoproctus vittatus	South Africa	Northern Cape, Hanover	24.45	-31.0667		-..
291	Tettigoniidae	Hetrodinae	Eugastrini	Acanthoproctus vittatus	South Africa	Free State, Bethulie	25.9833	-30.4833		-..
292	Tettigoniidae	Hetrodinae	Eugastrini	Acanthoproctus vittatus	South Africa	Eastern Cape, Middelburg	25.0167	-31.4833		-..
293	Tettigoniidae	Hetrodinae	Eugastrini	Acanthoproctus vittatus	South Africa	Northern Cape, Sutherland	20.6667	-32.4		-..
294	Tettigoniidae	Hetrodinae	Eugastrini	Acanthoproctus vittatus	South Africa	Eastern Cape, Kommadagga	25.9167	-33.1167		-..
295	Tettigoniidae	Hetrodinae	Eugastrini	Acanthoproctus vittatus	South Africa	Eastern Cape, Somerset East	25.5833	-32.7167		-..
296	Tettigoniidae	Hetrodinae	Eugastrini	Acanthoproctus vittatus	South Africa	Western Cape, Worcester Dist. Witteberg	19.4333	-33.65		-..
297	Tettigoniidae	Hetrodinae	Eugastrini	Acanthoproctus vittatus	South Africa	Western Cape, 22 km S. of Laingsburg	20.7873	-33.3897		-..
298	Tettigoniidae	Hetrodinae	Eugastrini	Acanthoproctus vittatus	South Africa	Western Cape, Matjiesfontein	20.5833	-33.2167		-..
299	Tettigoniidae	Hetrodinae	Eugastrini	Acanthoproctus vittatus	South Africa	Western Cape, Swartberg Pass	22.05	-33.35		-..
300	Tettigoniidae	Hetrodinae	Eugastrini	Acanthoproctus vittatus	South Africa	Eastern Cape, Baavianskloof Wilderness Area	23.8474	-33.7503	P. Naskrecki	13.iii.2008
301	Tettigoniidae	Hetrodinae	Eugastrini	Acanthoproctus vittatus	South Africa	Eastern Cape, Brak Kloof nr. Grahamstown	26.8333	-33.2	Distant	-..
302	Tettigoniidae	Hetrodinae	Eugastrini	Hetrodes pupus	South Africa	Northern Cape, Lekkersing	17.1	-29		-..
303	Tettigoniidae	Hetrodinae	Eugastrini	Hetrodes pupus	South Africa	Northern Cape, 29 km W. of Springbok	17.6052	-29.6728		-..
304	Tettigoniidae	Hetrodinae	Eugastrini	Hetrodes pupus	South Africa	Northern Cape, Buffelsrivier	17.65	-29.9167		-..
305	Tettigoniidae	Hetrodinae	Eugastrini	Hetrodes pupus	South Africa	Northern Cape, 13 km E. of Steinkopf	17.8654	-29.2669		-..
306	Tettigoniidae	Hetrodinae	Eugastrini	Hetrodes pupus	South Africa	Northern Cape, Springbok	17.8833	-29.6667		-..
307	Tettigoniidae	Hetrodinae	Eugastrini	Hetrodes pupus	South Africa	Northern Cape, Mesklip	17.8833	-29.9		-..
308	Tettigoniidae	Hetrodinae	Eugastrini	Hetrodes pupus	South Africa	Northern Cape, Okiep	17.9	-29.6	L. Peringuey	1884
309	Tettigoniidae	Hetrodinae	Eugastrini	Hetrodes pupus	South Africa	Northern Cape, Okiep	17.9	-29.6	L. Peringuey	1884
310	Tettigoniidae	Hetrodinae	Eugastrini	Hetrodes pupus	South Africa	Northern Cape, Namakwa Distr. Goegap Nat. Res., bush huts, nr. main entrance	17.9472	-29.6854	P. Naskrecki & C. Bazelet	2-4.x.2008
311	Tettigoniidae	Hetrodinae	Eugastrini	Hetrodes pupus	South Africa	Northern Cape, Namakwa Distr. Goegap Nat. Res., nr. main office	17.9996	-29.6642	P. Naskrecki & C. Bazelet	2.x.2008
312	Tettigoniidae	Hetrodinae	Eugastrini	Hetrodes pupus	South Africa	KwaZulu-Natal, Atherstone	30.3333	-29.7833		-..
313	Tettigoniidae	Hetrodinae	Eugastrini	Hetrodes pupus	South Africa	Northern Cape, Groenriviermond	17.5667	-30.8167		-..
314	Tettigoniidae	Hetrodinae	Eugastrini	Hetrodes pupus	South Africa	Northern Cape, Namakwa Distr. Namaqua National Park, Skilpad	17.7777	-30.1634	P. Naskrecki & C. Bazelet	26-28.xi.2009
315	Tettigoniidae	Hetrodinae	Eugastrini	Hetrodes pupus	South Africa	Northern Cape, 82-86 km S. of Springbok	17.9277	-30.4185		-..
316	Tettigoniidae	Hetrodinae	Eugastrini	Hetrodes pupus	South Africa	Northern Cape, Kamieskroon	17.9333	-30.2		-..
317	Tettigoniidae	Hetrodinae	Eugastrini	Hetrodes pupus	South Africa	Northern Cape, 5 km SE Garies	18.021	-30.5819		-..
318	Tettigoniidae	Hetrodinae	Eugastrini	Hetrodes pupus	South Africa	Northern Cape, Bitterfontein, 5 km N.	18.2517	-30.9919		-..
319	Tettigoniidae	Hetrodinae	Eugastrini	Hetrodes pupus	South Africa	Eastern Cape, Blaauw Krantz	22.2333	-30.9833		-..
320	Tettigoniidae	Hetrodinae	Eugastrini	Hetrodes pupus	South Africa	Western Cape, Nuwerus, 2 km S	18.3667	-31.15		-..
321	Tettigoniidae	Hetrodinae	Eugastrini	Hetrodes pupus	South Africa	Western Cape, Nuwerus, 2 km S	18.3667	-31.15		-..
322	Tettigoniidae	Hetrodinae	Eugastrini	Hetrodes pupus	South Africa	Northern Cape, Troe-troe	18.55	-31.6833		-..
323	Tettigoniidae	Hetrodinae	Eugastrini	Hetrodes pupus	South Africa	Western Cape, 6 km W. Vanrhynsdorp	18.6684	-31.6178		-..
324	Tettigoniidae	Hetrodinae	Eugastrini	Hetrodes pupus	South Africa	Western Cape, Between Lamberts Bay and Graafwater	18.4763	-32.1251		-..
325	Tettigoniidae	Hetrodinae	Eugastrini	Hetrodes pupus	South Africa	Eastern Cape, Martindale	26.55	-31.6833		-..
326	Tettigoniidae	Hetrodinae	Eugastrini	Hetrodes pupus	South Africa	Western Cape, Saldhana Bay	17.95	-33.0167		-..
327	Tettigoniidae	Hetrodinae	Eugastrini	Hetrodes pupus	South Africa	Western Cape, Hopefield	18.35	-33.0667		-..
328	Tettigoniidae	Hetrodinae	Eugastrini	Hetrodes pupus	South Africa	Western Cape, between Lambert's Bay and Eland's Bay, on R365	18.3771	-32.2085	P. Naskrecki & C. Bazelet	10.i.2011
329	Tettigoniidae	Hetrodinae	Eugastrini	Hetrodes pupus	South Africa	Western Cape, between Lambert's Bay and Eland's Bay, on R365	18.4477	-32.2216	P. Naskrecki & C. Bazelet	10.i.2011
330	Tettigoniidae	Hetrodinae	Eugastrini	Hetrodes pupus	South Africa	Western Cape, Piketberg	18.7667	-32.9		-..
331	Tettigoniidae	Hetrodinae	Eugastrini	Hetrodes pupus	South Africa	Western Cape, 8 km W. Clanwilliam	18.805	-32.1717		-..
332	Tettigoniidae	Hetrodinae	Eugastrini	Hetrodes pupus	South Africa	Western Cape, Cederberg distr. Clanwilliam	18.9	-32.1833	Papenfuss	17.iv.1938
333	Tettigoniidae	Hetrodinae	Eugastrini	Hetrodes pupus	South Africa	Western Cape, Cederberg distr. Kardoesie Farm, nr. Citrusdal	18.9509	-32.6302	P. Naskrecki & C. Bazelet	4-5.xii.2006
334	Tettigoniidae	Hetrodinae	Eugastrini	Hetrodes pupus	South Africa	Western Cape, Cederberg distr. Jamaka (Farm Grootkloof)	19.0207	-32.3366	P. Naskrecki & P. Grant	16-19.iii.2008
335	Tettigoniidae	Hetrodinae	Eugastrini	Hetrodes pupus	South Africa	Western Cape, Cederberg distr. Kromrivier	19.2837	-32.5376	P. Naskrecki & C. Bazelet	2.i.2011
336	Tettigoniidae	Hetrodinae	Eugastrini	Hetrodes pupus	South Africa	Eastern Cape, Seymour	26.7667	-32.55		-..
337	Tettigoniidae	Hetrodinae	Eugastrini	Hetrodes pupus	South Africa	Western Cape, Sandveld Buffelsontein Game and Nature Reserve	18.2306	-33.2756	P. Naskrecki & C. Bazelet	3.xii.2006
338	Tettigoniidae	Hetrodinae	Eugastrini	Hetrodes pupus	South Africa	Western Cape, Camp's Bay, Cape Town	18.3833	-33.95		-..
339	Tettigoniidae	Hetrodinae	Eugastrini	Hetrodes pupus	South Africa	Western Cape, Cape Town	18.4167	-33.9167		-..
340	Tettigoniidae	Hetrodinae	Eugastrini	Hetrodes pupus	South Africa	Western Cape, Bloubergstrand	18.45	-33.8		-..
341	Tettigoniidae	Hetrodinae	Eugastrini	Hetrodes pupus	South Africa	Western Cape, Sandveld Buffelsontein Game and Nature Reserve	18.2306	-33.2756	P. Naskrecki & C. Bazelet	3.xii.2006
342	Tettigoniidae	Hetrodinae	Eugastrini	Hetrodes pupus	South Africa	Western Cape, Claremont	18.4667	-33.9833		-..
343	Tettigoniidae	Hetrodinae	Eugastrini	Hetrodes pupus	South Africa	Western Cape, Somerset West	18.85	-34.0833		-..
344	Tettigoniidae	Hetrodinae	Eugastrini	Hetrodes pupus	South Africa	Western Cape, between Paarl and Franschhoek	19.0069	-33.8284		-..
345	Tettigoniidae	Hetrodinae	Eugastrini	Hetrodes pupus	South Africa	Western Cape, Wemmershoek (bei Franschhoek)	19.05	-33.8667		-..
346	Tettigoniidae	Hetrodinae	Eugastrini	Hetrodes pupus	South Africa	Western Cape, Groot Winterhoek, Tulbagh	19.1	-33.1333		-..
347	Tettigoniidae	Hetrodinae	Eugastrini	Hetrodes pupus	South Africa	Western Cape, Dutoitskloof	19.1833	-33.7333		-..
348	Tettigoniidae	Hetrodinae	Eugastrini	Hetrodes pupus	South Africa	Western Cape, Worcester	19.4333	-33.65		-..
349	Tettigoniidae	Hetrodinae	Eugastrini	Hetrodes pupus	South Africa	Western Cape, Jonaskop, site 006	19.5167	-33.9247	P. Naskrecki & P. Grant	9.i.2011
350	Tettigoniidae	Hetrodinae	Eugastrini	Hetrodes pupus	South Africa	Western Cape, Matjiesfontein	20.5833	-33.2167		-..
351	Tettigoniidae	Hetrodinae	Eugastrini	Hetrodes pupus	South Africa	Western Cape, Tradouw Pass	20.7	-33.95		-..
352	Tettigoniidae	Hetrodinae	Eugastrini	Hetrodes pupus	South Africa	Western Cape, Grootvadersbos	20.7667	-34.0333		-..
353	Tettigoniidae	Hetrodinae	Eugastrini	Hetrodes pupus	South Africa	Western Cape, Riversdale	21.2667	-34.1		-..
354	Tettigoniidae	Hetrodinae	Eugastrini	Hetrodes pupus	South Africa	Western Cape, Swartbergpas, Platberg	22.05	-33.35	Swedish South African Expedition (Brinck-Rudebeck)	5.i.1951
355	Tettigoniidae	Hetrodinae	Eugastrini	Hetrodes pupus	South Africa	Western Cape, George	22.45	-33.9667	Miss Wilman	-..
356	Tettigoniidae	Hetrodinae	Eugastrini	Hetrodes pupus	South Africa	Western Cape, Swartbergpas, Platberg	22.05	-33.35	Swedish South African Expedition (Brinck-Rudebeck)	5.i.1951
357	Tettigoniidae	Hetrodinae	Eugastrini	Hetrodes pupus	South Africa	Western Cape, Knysna	23.0333	-34.0333		-..
358	Tettigoniidae	Hetrodinae	Eugastrini	Hetrodes pupus	South Africa	Western Cape, Oudebosch	24.2194	-34.0058		-..
359	Tettigoniidae	Hetrodinae	Eugastrini	Hetrodes pupus	South Africa	Eastern Cape, Patensie	24.8183	-33.7556		-..
360	Tettigoniidae	Hetrodinae	Eugastrini	Hetrodes pupus	South Africa	Eastern Cape, Jeffrey's Bay	24.9167	-34.05		-..
361	Tettigoniidae	Hetrodinae	Eugastrini	Hetrodes pupus	South Africa	Eastern Cape, Uitenhage	25.4022	-33.7653		-..
362	Tettigoniidae	Hetrodinae	Eugastrini	Hetrodes pupus	South Africa	Eastern Cape, Witteklip, Uitenhage	25.4022	-33.7653		-..
363	Tettigoniidae	Hetrodinae	Eugastrini	Hetrodes pupus	South Africa	Eastern Cape, Port Elizabeth	25.5833	-33.9667		-..
364	Tettigoniidae	Hetrodinae	Eugastrini	Hetrodes pupus	South Africa	Eastern Cape, Stone's Hill, Grahamstown	26.5333	-33.3		-..
365	Tettigoniidae	Hetrodinae	Eugastrini	Hetrodes pupus	South Africa	Eastern Cape, Governor's Kop, Grahamstown	26.7167	-33.2833		-..
366	Tettigoniidae	Hetrodinae	Eugastrini	Hetrodes pupus	South Africa	Eastern Cape, Brak Kloof nr. Grahamstown	26.8333	-33.2	Distant	-..
367	Tettigoniidae	Hetrodinae	Eugastrini	Hetrodes pupus	South Africa	Eastern Cape, Bathurst	26.8333	-33.4833		-..
368	Tettigoniidae	Hetrodinae	Eugastrini	Hetrodes pupus	South Africa	Northwest, Kleinemond	27.05	-33.55		-..
369	Tettigoniidae	Hetrodinae	Eugastrini	Hetrodes pupus	South Africa	Western Cape, Witsands [probably Witsandbaai], Peninsula	18.35	-34.1833		-..
370	Tettigoniidae	Hetrodinae	Eugastrini	Hetrodes pupus	South Africa	Western Cape, Cape Agulhas	20	-34.8333	Swedish South African Expedition (Brinck-Rudebeck)	31.xii.1950
371	Tettigoniidae	Hetrodinae	Eugastrini	Hetrodes pupus	South Africa	Western Cape, Albertinia	21.5833	-34.2		-..
372	Tettigoniidae	Meconematinae	Unassigned tribe (Mecon)	Acilacris furcatus	South Africa	Eastern Cape, Mt. Coke, nr. King William's Town	27.4833	-32.9667	A.L. Capener	17.iii.1965
373	Tettigoniidae	Meconematinae	Unassigned tribe (Mecon)	Acilacris kristinae	South Africa	Limpopo, Malta Forest, Tzaneen	30.1667	-23.8333	M. Keeping	8.x.1978
374	Tettigoniidae	Meconematinae	Unassigned tribe (Mecon)	Acilacris kristinae	South Africa	Limpopo, Malta Forest, Trichardtsdal	30.2333	-24.1667	D. Otte, W. Cade, R. Toms	5.iii.1984
375	Tettigoniidae	Meconematinae	Unassigned tribe (Mecon)	Acilacris obovatus	South Africa	Limpopo, De Hoek Forestry	28.7167	-22.65	van Son & Vári	17-18.ix.1960
376	Tettigoniidae	Meconematinae	Unassigned tribe (Mecon)	Acilacris obovatus	South Africa	Limpopo, Entabeni For. Res.	30.2333	-23	V.M. Uys	7-11.i.1987
377	Tettigoniidae	Meconematinae	Unassigned tribe (Mecon)	Acilacris obovatus	South Africa	Limpopo, Southpansberg Mts., Entabeni Forest Reserve (= Entabeni-Bosreserve)	30.2333	-23	K.J. & H.D. Brown	29.iv.1975
378	Tettigoniidae	Meconematinae	Unassigned tribe (Mecon)	Acilacris obovatus	South Africa	Limpopo, Mt. Sheba	30.75	-24.85	R. Toms	9-11.xi.1986
379	Tettigoniidae	Meconematinae	Unassigned tribe (Mecon)	Acilacris obovatus	South Africa	Limpopo, Blyde River Canyon	30.8167	-24.5833	H.D. Brown	11.iv.1967
380	Tettigoniidae	Meconematinae	Unassigned tribe (Mecon)	Acilacris obovatus	South Africa	Limpopo, Southpansberg Mts., Mariepskop Forest (= Meriepskop-Bosreserve)	30.8833	-24.5833	H.D. Brown	27.xi.1968
381	Tettigoniidae	Meconematinae	Unassigned tribe (Mecon)	Africariola longicauda	South Africa	Northern Cape, Richtersveld, Paradysberg	17.05	-28.3167	H. D. Brown	10.x.1974
382	Tettigoniidae	Meconematinae	Unassigned tribe (Mecon)	Africariola longicauda	South Africa	Northern Cape, Namakwa Distr. Richtersveld Heritage Area	16.9316	-28.3151	P. Naskrecki & C. Bazelet	1.x.2008
383	Tettigoniidae	Meconematinae	Unassigned tribe (Mecon)	Africariola longicauda	South Africa	Northern Cape, Namakwa Distr. Richtersveld Nat. P., Akkedispas	17.0214	-28.1628	P. Naskrecki & C. Bazelet	28.ix.2008
384	Tettigoniidae	Meconematinae	Unassigned tribe (Mecon)	Africariola longicauda	South Africa	Northern Cape, Namakwa Distr. Richtersveld Nat. P., nr. Helskloof Gate	16.9711	-28.3098	P. Naskrecki & C. Bazelet	29.ix.2008
385	Tettigoniidae	Meconematinae	Unassigned tribe (Mecon)	Africariola longicauda	South Africa	Northern Cape, Namakwa Distr. Richtersveld Nat. P., nr. Paradysberg	17.0258	-28.2959	P. Naskrecki & C. Bazelet	29.ix.2008
386	Tettigoniidae	Meconematinae	Unassigned tribe (Mecon)	Africariola longicauda	South Africa	Northern Cape, Namakwa Distr. Richtersveld Nat. P., nr. turnoff to the Hand of Hod	16.9783	-28.1408	P. Naskrecki & C. Bazelet	28.ix.2008
387	Tettigoniidae	Meconematinae	Unassigned tribe (Mecon)	Amyttacta farrelli	South Africa	Limpopo, Lebowa Bolobedu Dist., nr. Duiwelskloof, Modjadji Cycad Reserve, Camp African Ivory Route	30.37	-23.6271	B. Gcumisa, C. Bazelet & P. Naskrecki	28.ii.- 2.iii.2008
388	Tettigoniidae	Meconematinae	Unassigned tribe (Mecon)	Amyttacta farrelli	South Africa	Limpopo, Blyde River Canyon	30.7987	-24.5724	B. Gcumisa, C. Bazelet & P. Naskrecki	2.iii.2008
389	Tettigoniidae	Meconematinae	Unassigned tribe (Mecon)	Amyttacta farrelli	South Africa	Northwest, Rustenburg	27.25	-25.6667	R. Toms	26.i.1989
390	Tettigoniidae	Meconematinae	Unassigned tribe (Mecon)	Amyttacta marakelensis	South Africa	Limpopo, Waterberg Mtns; Marakele Nat. Park; nr. Thabazimbi; Kwaggasvlakte Section	27.4931	-24.5145	L. Spearman & J. LaPolla	5-7.iv.2006
391	Tettigoniidae	Meconematinae	Unassigned tribe (Mecon)	Aroegas dilatatus	South Africa	Gauteng, Drackensburg Mts., Mariepskop Forest Station, forest road below station	30.8833	-24.5833	D.C.F. Rentz & K. R. Brodey	30-31.i.1974
392	Tettigoniidae	Meconematinae	Unassigned tribe (Mecon)	Aroegas dilatatus	South Africa	Mpumalanga, Mariepskop	30.8833	-24.5833	M. Kruger	3.xii.1996
393	Tettigoniidae	Meconematinae	Unassigned tribe (Mecon)	Aroegas dilatatus	South Africa	Mpumalanga, Mariepskop Forest, Res. E. Tvl.	30.8833	-24.5833	H.D. Brown	26.xi.1968
394	Tettigoniidae	Meconematinae	Unassigned tribe (Mecon)	Aroegas fuscus	South Africa	Limpopo, Woodbush	30.0667	-23.7833	G. v. Dam	1-31.xii.1924
395	Tettigoniidae	Meconematinae	Unassigned tribe (Mecon)	Aroegas fuscus	South Africa	Limpopo, Drakensbergs Buffelsfontein Reserve	30.7543	-24.7153	P. Naskrecki & D. Otte	22-24.xi.2006
396	Tettigoniidae	Meconematinae	Unassigned tribe (Mecon)	Aroegas nigroornatus	South Africa	Mpumalanga, Barberton	31.05	-25.7833	Dr. Randall	-..
397	Tettigoniidae	Meconematinae	Unassigned tribe (Mecon)	Aroegas rentzi	South Africa	Limpopo, Entabeni For. Res.	30.2333	-23	G. v. Son	1-30.xi.1931
398	Tettigoniidae	Meconematinae	Unassigned tribe (Mecon)	Aroegas rentzi	South Africa	Limpopo, Tshakoma (= Tshakhuma)	30.3	-23.05	G. v. Son	1-30.xi.1931
399	Tettigoniidae	Meconematinae	Unassigned tribe (Mecon)	Aroegas rentzi	South Africa	Limpopo, Southpansberg Mts., Entabeni Forest Reserve	30.2333	-23	H.D. Brown	4.vii.1974
400	Tettigoniidae	Meconematinae	Unassigned tribe (Mecon)	Aroegas rentzi	South Africa	KwaZulu-Natal, False Bay	32.3667	-27.9167	R.J. Mijburgh	21.ix.1984
401	Tettigoniidae	Meconematinae	Unassigned tribe (Mecon)	Aroegas rentzi	South Africa	KwaZulu-Natal, Oribi Gorge, 11 km NW of Marburg	30.2833	-30.7	D.C.F. Rentz & K.R. Brodey	2.ii.1974
402	Tettigoniidae	Meconematinae	Unassigned tribe (Mecon)	Aroegas rentzi	South Africa	Eastern Cape, Kidd's Beach (S. of East London)	27.6833	-33.15	D.C.F. Rentz & K.R. Brodey	15.ii.1974
403	Tettigoniidae	Meconematinae	Unassigned tribe (Mecon)	Paracilacris lateralis	South Africa	Free State, Golden Gate Highlands National Park; vic. Glen Reenen Rest Camp; Oribi Loop Free State	28.6531	-28.506	L. Spearman & J. LaPolla	30.iii.2006
404	Tettigoniidae	Meconematinae	Unassigned tribe (Mecon)	Paracilacris lateralis	South Africa	KwaZulu-Natal, Royal Natal National Park, Tugela Valley, on meadow near river, Station No. 261	28.9167	-28.7333	P. Brinck and G. Rudebeck	4.iv.1951
405	Tettigoniidae	Meconematinae	Unassigned tribe (Mecon)	Paracilacris lateralis	South Africa	KwaZulu-Natal, Giant's Castle Game reserve	29.4833	-29.2333	Otte & Glenn	15.iv.1986
406	Tettigoniidae	Meconematinae	Unassigned tribe (Mecon)	Paracilacris lateralis	South Africa	Eastern Cape, Elands Height, 15 miles SW Mount Fletcher, on grassy hill side, Station No. 217	28.3765	-30.8587	P. Brinck and G. Rudebeck	9.iii.1951
407	Tettigoniidae	Meconematinae	Unassigned tribe (Mecon)	Paracilacris mordax	South Africa	Free State, Golden Gate Highlands National Park, vic. Glen Reenen Rest Camp, Oribi Loop Free State	28.6535	-28.5057	L. Spearman & J. LaPolla	3.xi.2005
408	Tettigoniidae	Meconematinae	Unassigned tribe (Mecon)	Paracilacris mordax	South Africa	Free State, Golden Gate Highlands National Park, vic. Glen Reenen Rest Camp, Oribi Loop Free State	28.6526	-28.5056	L. Spearman & J. LaPolla	5.xi.2005
409	Tettigoniidae	Meconematinae	Unassigned tribe (Mecon)	Paracilacris mordax	South Africa	Free State, Golden Gate Highlands National Park, vic. Glen Reenen Rest Camp, Oribi Loop Free State	28.6528	-28.5057	L. Spearman & J. LaPolla	5.xi.2005
410	Tettigoniidae	Meconematinae	Unassigned tribe (Mecon)	Paracilacris mordax	South Africa	Free State, Golden Gate Highlands National Park; vic. Glen Reenen Rest Camp; Oribi Loop Free State	28.653	-28.5055	L. Spearman & J. LaPolla	31.iii.2006
411	Tettigoniidae	Meconematinae	Unassigned tribe (Mecon)	Paracilacris mordax	South Africa	Free State, Golden Gate Highlands National Park; vic. Glen Reenen Rest Camp; Oribi Loop Free State	28.6535	-28.5061	L. Spearman & J. LaPolla	5.xi.2005
412	Tettigoniidae	Meconematinae	Unassigned tribe (Mecon)	Paracilacris mordax	South Africa	Free State, Golden Gate Highlands National Park; vic. Glen Reenen Rest Camp; Oribi Loop Free State	28.6536	-28.5059	L. Spearman & J. LaPolla	31.iii.2006
413	Tettigoniidae	Meconematinae	Unassigned tribe (Mecon)	Paracilacris mordax	South Africa	Free State, Golden Gate Nat. Park, Echo Ravine trail	28.6191	-28.5051	P. Naskrecki & C. Bazelet	4.iii.2008
414	Tettigoniidae	Meconematinae	Unassigned tribe (Mecon)	Paracilacris periclitatus	South Africa	KwaZulu-Natal, Ugum Dist., Ingeli Forest, 30 km E Kokstad	29.7089	-30.5016	D. Otte, P. Naskrecki & G. Cowper	9.iii.2008
415	Tettigoniidae	Meconematinae	Unassigned tribe (Mecon)	Paracilacris samwaysi	South Africa	KwaZulu-Natal, Ngome State Forest (inland tropical forest)	31.4167	-27.8	Krüger & Dombrowsky	12-17.xi.1995
416	Tettigoniidae	Meconematinae	Unassigned tribe (Mecon)	Paracilacris samwaysi	South Africa	Eastern Cape, Amatola Distr. Fort Fordyce Nature Reserve, main road	26.5186	-32.6882	P. Naskrecki & C. Bazelet	21.i.2011
417	Tettigoniidae	Mecopodinae	Aprosphylini	Aprosphylus olszanowskii	South Africa	Western Cape, Farm Wiedou, Giffberg	18.47	-31.45	R. Oberprieler	17.ix.1986
418	Tettigoniidae	Mecopodinae	Aprosphylini	Aprosphylus olszanowskii	South Africa	Western Cape, Cederberg distr. Biedouw Valley	19.25	-32.15	M. Picker	30.viii.2005
419	Tettigoniidae	Mecopodinae	Aprosphylini	Aprosphylus olszanowskii	South Africa	Western Cape, Cederberg distr. Kromrivier	19.2837	-32.5376	P. Naskrecki & C. Bazelet	2.i.2011
420	Tettigoniidae	Mecopodinae	Aprosphylini	Aprosphylus olszanowskii	South Africa	Western Cape, Cederberg distr. Matjiesrivier Nat. Res.	19.35	-32.4833	R. du Plessis	8.xii.2008
421	Tettigoniidae	Mecopodinae	Aprosphylini	Aprosphylus olszanowskii	South Africa	Western Cape, Cederberg distr. Matjiesrivier Nat. Res., nr. Matjiesrivier river	19.3268	-32.5052	P. Naskrecki & C. Bazelet	6.x.2008
422	Tettigoniidae	Mecopodinae	Aprosphylini	Aprosphylus olszanowskii	South Africa	Western Cape, Cederberg distr. nr. Kromrivier	19.2879	-32.5209	P. Naskrecki	2.i.2011
423	Tettigoniidae	Mecopodinae	Aprosphylini	Aprosphylus olszanowskii	South Africa	Northern Cape, Tankwa Karoo Nat. Park, Gannaga Pass	20.0987	-32.1267	P. Naskrecki & C. Bazelet	24.i.2011
424	Tettigoniidae	Mecopodinae	Aprosphylini	Aprosphylus olszanowskii	South Africa	Western Cape, Beaufort West	22.5833	-32.35	E. le Roux	1945
425	Tettigoniidae	Mecopodinae	Aprosphylini	Aprosphylus olszanowskii	South Africa	Western Cape, Worcester, Karoo Gardens	19.4333	-33.65	H.V. Daly	21.x.1970
426	Tettigoniidae	Mecopodinae	Aprosphylini	Aprosphylus olszanowskii	South Africa	Western Cape, De Wet	19.5	-33.6	G. van Son	1-10.x.1940
427	Tettigoniidae	Mecopodinae	Aprosphylini	Aprosphylus olszanowskii	South Africa	Western Cape, 11 km W of Hottentotskloof	19.4837	-33.2443	D.C.F. Rentz & K.R. Brodey	22.ii.1974
428	Tettigoniidae	Mecopodinae	Aprosphylini	Aprosphylus olszanowskii	South Africa	Western Cape, De Doorns	19.6833	-33.4833	P. Kriegiet	xii.1949
429	Tettigoniidae	Mecopodinae	Aprosphylini	Aprosphylus olszanowskii	South Africa	Western Cape, Jonaskop, site 006	19.5167	-33.9247	P. Naskrecki & P. Grant	22.xi.2009
430	Tettigoniidae	Mecopodinae	Aprosphylini	Cedarbergeniana imperfecta	South Africa	Western Cape, Cedarbergen	19.0833	-32.4333	K.H. Barnard	ix.1925
431	Tettigoniidae	Mecopodinae	Aprosphylini	Cedarbergeniana imperfecta	South Africa	Western Cape, Tafelbergen, Cedarbergen	19.2167	-32.4167	K.H. Barnard	i.1930
432	Tettigoniidae	Mecopodinae	Aprosphylini	Cedarbergeniana imperfecta	South Africa	Western Cape, Cederberg distr. Cederberg Wilderness Area, Tafelberg, Welbedachtgrot cave	19.1824	-32.4086	P. Naskrecki & C. Bazelet	6.x.2008
433	Tettigoniidae	Mecopodinae	Aprosphylini	Cedarbergeniana imperfecta	South Africa	Western Cape, Cederberg distr. Cederberg Wilderness Area, Wolfberg Cracks	19.2768	-32.4731	P. Naskrecki & C. Bazelet	4.xii.2006
434	Tettigoniidae	Mecopodinae	Aprosphylini	Cedarbergeniana imperfecta	South Africa	Western Cape, Cederberg distr. Tafelberg, Cedar Mtns., Clanwilliam	19.2167	-32.4167	M.H.B	ix.1935
435	Tettigoniidae	Mecopodinae	Aprosphylini	Griffiniana capensis	South Africa	Northern Cape, Tankwa Karoo Nat. Park, 500 m off S main road	20.0284	-32.2005	P. Naskrecki & C. Bazelet	25.i.2011
436	Tettigoniidae	Mecopodinae	Aprosphylini	Griffiniana capensis	South Africa	Northern Cape, Tankwa Karoo Nat. Park, Elandsberg Cottages	19.978	-32.1754	P. Naskrecki & C. Bazelet	23.i.2011
437	Tettigoniidae	Mecopodinae	Aprosphylini	Griffiniana capensis	South Africa	Northern Cape, Tankwa Karoo Nat. Park, Gannaga Pass	20.0987	-32.1267	P. Naskrecki & C. Bazelet	24.i.2011
438	Tettigoniidae	Mecopodinae	Aprosphylini	Griffiniana capensis	South Africa	Northern Cape, Teekloof Pass, 30 km S Fraserburg	21.6167	-32.1833	H.D. Brown	-..
439	Tettigoniidae	Mecopodinae	Aprosphylini	Griffiniana capensis	South Africa	Northern Cape, vic. of Teekloof Pass	21.6167	-32.1833	D.C.F. Rentz & K.R. Brodey	25.ii.1974
440	Tettigoniidae	Mecopodinae	Aprosphylini	Griffiniana capensis	South Africa	Western Cape, Karoo National Park	22.5027	-32.3302	P. Naskrecki & D. Otte	28.xi.2006
441	Tettigoniidae	Mecopodinae	Aprosphylini	Griffiniana capensis	South Africa	Eastern Cape, 20 km S Aberdeen	24.1907	-32.626	Brown, Fürst & Haacke	16.xii.1960
442	Tettigoniidae	Mecopodinae	Aprosphylini	Griffiniana duplessisae	South Africa	Western Cape, Cederberg distr. Algeria, Cederberg Wilderness Area	19.0833	-32.3833	M.K. du Plessis	2006-2007
443	Tettigoniidae	Mecopodinae	Aprosphylini	Griffiniana duplessisae	South Africa	Western Cape, Cederberg distr. Cederberg Wilderness Area, nr. Wolfberg Arch	19.2724	-32.4658	P. Naskrecki & P. Grant	17.iii.2008
444	Tettigoniidae	Mecopodinae	Aprosphylini	Griffiniana duplessisae	South Africa	Western Cape, Cederberg distr. Jamaka (Farm Grootkloof)	19.0207	-32.3366	L. Spearman & J. LaPolla	4.v.2006
445	Tettigoniidae	Mecopodinae	Aprosphylini	Griffiniana duplessisae	South Africa	Western Cape, Cederberg distr. Matjiesrivier Nat. Res., nr. Stadsaal caves	19.3175	-32.5221	P. Naskrecki & C. Bazelet	4.i.2011
446	Tettigoniidae	Mecopodinae	Aprosphylini	Griffiniana duplessisae	South Africa	Western Cape, Clanwilliam distr. Matjiesrivier Nat. Res.	19.3394	-32.5002	M.K. du Plessis	i.2009
447	Tettigoniidae	Mecopodinae	Aprosphylini	Griffiniana longipes	South Africa	Northern Cape, Grootderm	16.6167	-28.5167	G. van Son	10.xii.1948
448	Tettigoniidae	Mecopodinae	Aprosphylini	Griffiniana longipes	South Africa	Northern Cape, Helskloof, Richtersveld	16.9667	-28.3	G. van Son	23.iii.1959
449	Tettigoniidae	Mecopodinae	Aprosphylini	Griffiniana longipes	South Africa	Northern Cape, Richtersveld Nat. P., nr. Hand of God	17.0129	-28.1528	P. Naskrecki & C. Bazelet	29.xi.2009
450	Tettigoniidae	Mecopodinae	Aprosphylini	Griffiniana longipes	South Africa	Northern Cape, Richtersveld, 15 m NE Stinkfontein	17.3534	-28.7326	D. Brown & W. Furst	1.xii.1962
451	Tettigoniidae	Mecopodinae	Aprosphylini	Griffiniana longipes	South Africa	Northern Cape, about 80 km WWWS of Upington, Augrabies National Park, semidesert nr. Orange River	20.5167	-28.5	A. Gorochov & A. Sotshivko	5-6.i.2008
452	Tettigoniidae	Mecopodinae	Aprosphylini	Pseudosaga maculata	South Africa	Northern Cape, Namakwa Distr. Richtersveld Nat. P., Akkedispas	17.0214	-28.1628	P. Naskrecki & C. Bazelet	28.ix.2008
453	Tettigoniidae	Mecopodinae	Aprosphylini	Pseudosaga maculata	South Africa	Northern Cape, Richtersveld Nat. P., nr. Hand of God	17.0129	-28.1528	P. Naskrecki & C. Bazelet	29.xi.2009
454	Tettigoniidae	Mecopodinae	Aprosphylini	Pseudosaga maculata	South Africa	Northern Cape, Lower Swart Modder, 30 m NNE Pofadder	19.7	-28.8	H. D. Brown	7.iii.1969
455	Tettigoniidae	Mecopodinae	Aprosphylini	Pseudosaga maculata	South Africa	Northern Cape, Port Nolloth	16.8667	-29.25	Rev. Schierhow	1.i.- 31.xii.1905
456	Tettigoniidae	Mecopodinae	Aprosphylini	Pseudosaga maculata	South Africa	Northern Cape, Okiep	17.9	-29.6	G. Warden	1.i.- 31.xii.1886
457	Tettigoniidae	Mecopodinae	Aprosphylini	Zitsikama tesselata	South Africa	Western Cape, Worcester	19.4333	-33.65	W.F. Purcell	1.i.- 31.xii.1900
458	Tettigoniidae	Mecopodinae	Aprosphylini	Zitsikama tesselata	South Africa	Western Cape, Swellendam	20.4333	-34.0333	J.H. Coetzee	7.i.1972
459	Tettigoniidae	Mecopodinae	Aprosphylini	Zitsikama tesselata	South Africa	Western Cape, Grootvadersbos	20.875	-33.875	N. Larsen	24.v.1997
460	Tettigoniidae	Mecopodinae	Aprosphylini	Zitsikama tesselata	South Africa	Western Cape, Swellendam Distr., Tradouw Pass	20.7	-33.95	K.H. Barnard	1-31.x.1925
461	Tettigoniidae	Mecopodinae	Aprosphylini	Zitsikama tesselata	South Africa	Western Cape, Jonkersberg	22.2167	-33.9333	G. van Son	xi.1941
462	Tettigoniidae	Mecopodinae	Aprosphylini	Zitsikama tesselata	South Africa	Western Cape, Knysna	23.0333	-34.0333	W.F. Purcell	1.i.- 31.xii.1896
463	Tettigoniidae	Mecopodinae	Aprosphylini	Zitsikama tesselata	South Africa	Eastern Cape, Tzitzikama Forest, Storms River Mouth	23.903	-34.0184	Brinck & Rudebeck	12.i.1951
464	Tettigoniidae	Mecopodinae	Aprosphylini	Zitsikama tesselata	South Africa	Eastern Cape, Tzitzikama Forest, Stormsrivierpiek	23.8833	-33.95	Swedish South African Expedition (Brinck-Rudebeck)	11-13.i.1951
465	Tettigoniidae	Mecopodinae	Aprosphylini	Zitsikama tesselata	South Africa	Eastern Cape, Tsitsikamma Nat. P., 6 km S of Stormrivier	23.8964	-34.0205	P. Naskrecki & C. Bazelet	7-8.x.2008
466	Tettigoniidae	Mecopodinae	Mecopodini	Anoedopoda lamellata	South Africa	Limpopo, Tshakoma, Zoutpansberg	30.3	-23.05	G. van Son	xi.1931
467	Tettigoniidae	Mecopodinae	Mecopodini	Anoedopoda lamellata	South Africa	Mpumalanga, Songimvelo Nature Reserve, Lyndon Easte's house	31.0167	-25.9833	P. Naskrecki	28-30.iii.2001
468	Tettigoniidae	Mecopodinae	Mecopodini	Anoedopoda lamellata	South Africa	Mpumalanga, Klepersol	31.1167	-26.1667	J. Smith	27.iv.1998
469	Tettigoniidae	Mecopodinae	Mecopodini	Anoedopoda lamellata	South Africa	KwaZulu-Natal, Lake St. Lucia	32.4	-27.8833	B-M	x.1927
470	Tettigoniidae	Mecopodinae	Mecopodini	Anoedopoda lamellata	South Africa	KwaZulu-Natal, Durban	31.0167	-29.85	G.F. Leigh	18.ix.1908
471	Tettigoniidae	Mecopodinae	Mecopodini	Anoedopoda lamellata	South Africa	KwaZulu-Natal, Durban	31.0167	-29.85	C.G.C. Dickson	13.viii.1960
472	Tettigoniidae	Mecopodinae	Mecopodini	Anoedopoda lamellata	South Africa	KwaZulu-Natal, Margate	30.3667	-30.85	D.W. Rorke	12-15.iv.1963
473	Tettigoniidae	Mecopodinae	Pomatonotini	Pomatonota dregii	South Africa	KwaZulu-Natal, Sodwana	32.6833	-27.5333	R.I. Mansfield	7.iv.1989
474	Tettigoniidae	Mecopodinae	Pomatonotini	Pomatonota dregii	South Africa	KwaZulu-Natal, Durban	31.0167	-29.85	Purch (?)	3.vii.1907
475	Tettigoniidae	Mecopodinae	Pomatonotini	Pomatonota dregii	South Africa	KwaZulu-Natal, Port Natal (= Durban)	31.0167	-29.85	Goebel	-..
476	Tettigoniidae	Mecopodinae	Pomatonotini	Pomatonota dregii	South Africa	Eastern Cape, Transkei, Koffiebaai	29.15	-31.9667	G.G. Brink	iv.1987
477	Tettigoniidae	Mecopodinae	Pomatonotini	Pomatonota dregii	South Africa	Eastern Cape, Bizana Province Pondoland East (?Pandaland East?)	29.4	-31.5667	K.H.L. Key	i.1932
478	Tettigoniidae	Mecopodinae	Pomatonotini	Pomatonota dregii	South Africa	Eastern Cape, Transkei Distr. Silaka Nature Reserve (nr. Port St. John's), main trail	29.5014	-31.6522	P. Naskrecki & C. Bazelet	16-20.i.2011
479	Tettigoniidae	Mecopodinae	Pomatonotini	Pomatonota dregii	South Africa	Eastern Cape, Transkei Distr. Silaka Nature Reserve (nr. Port St. John's), forest nr. chalet 18	29.5085	-31.6535	P. Naskrecki & C. Bazelet	15-20.i.2011
480	Tettigoniidae	Mecopodinae	Pomatonotini	Pomatonota dregii	South Africa	Eastern Cape, Port St. John's	29.5333	-31.6333	F. Gess	15.xii.1956
481	Tettigoniidae	Mecopodinae	Pomatonotini	Pomatonota dregii	South Africa	Eastern Cape, Port St. John's	29.5333	-31.6333	D.C. Rentz & K.R. Brodey	13.ii.1974
482	Tettigoniidae	Mecopodinae	Pomatonotini	Pomatonota dregii	South Africa	Eastern Cape, Transkei, 1.5 km N of Poenskop, in forest	29.6021	-31.5675	R.H. Watmough	12.i.1988
483	Tettigoniidae	Mecopodinae	Pomatonotini	Pomatonota dregii	South Africa	Eastern Cape, Pondoland, Embotyi Forest	29.7333	-31.45	G. van Son	25-28.ii.1957
484	Tettigoniidae	Phaneropterinae	Acrometopini	Horatosphaga serrifera	South Africa	KwaZulu-Natal, Twin Streams, Mtunzini	31.75	-28.95	R. Toms	6.i.1982
485	Tettigoniidae	Phaneropterinae	Acrometopini	Horatosphaga serrifera	South Africa	KwaZulu-Natal, Zululand, Dukuduku Forestry Estate	32.2565	-28.3545	G. van Son	17.iii.1952
486	Tettigoniidae	Phaneropterinae	Acrometopini	Prosphaga calaharica	South Africa	Limpopo, 10 km SW Swartwater	28.1667	-22.9	Toms, Kriegbaum & Brozowski	1.iii.1995
487	Tettigoniidae	Phaneropterinae	Acrometopini	Prosphaga calaharica	South Africa	Limpopo, Alldays	29.1	-22.6667	Scoble & Kroon	27-29.iii.1976
488	Tettigoniidae	Phaneropterinae	Acrometopini	Prosphaga calaharica	South Africa	Limpopo, Soutpan	29.3167	-22.9667	Toms, Kriegbaum & Brozowski	1.iii.1995
489	Tettigoniidae	Phaneropterinae	Acrometopini	Prosphaga calaharica	South Africa	Limpopo, Shingwedzi, Kruger Nat. P.	31.4333	-23.1167	Janse & Vari	29.iii.1952
490	Tettigoniidae	Phaneropterinae	Acrometopini	Prosphaga calaharica	South Africa	Limpopo, junction of Crocodile and Marico rivers	26.8833	-24.2	Tucker	II.1918
491	Tettigoniidae	Phaneropterinae	Acrometopini	Prosphaga calaharica	South Africa	Northern Cape, Gt. Saltpan	23.5833	-28.3167	G. van Son	20.i.1907
492	Tettigoniidae	Phaneropterinae	Phaneropterini	Eulioptera flexilima	South Africa	Limpopo, De Hoek Forestry	28.7167	-22.65	van Son & Vári	17-18.ix.1960
493	Tettigoniidae	Phaneropterinae	Phaneropterini	Eulioptera flexilima	South Africa	Limpopo, Soutpansberge, Entabeni	30.2333	-23	van Son	xi.1931
494	Tettigoniidae	Phaneropterinae	Phaneropterini	Eulioptera flexilima	South Africa	Limpopo, Woodbush	30.0333	-23.7333	van Son & Vári	14-16.ix.1960
495	Tettigoniidae	Phaneropterinae	Phaneropterini	Eulioptera flexilima	South Africa	Limpopo, Woodbush Village	30.0667	-23.7833	Swierstra	iv.1915
496	Tettigoniidae	Phaneropterinae	Phaneropterini	Eulioptera flexilima	South Africa	Limpopo, Mt. Sheba	30.75	-24.85	Endrödy-Younga	27.xi.1986
497	Tettigoniidae	Phaneropterinae	Phaneropterini	Eulioptera flexilima	South Africa	Mpumalanga, Marieps Mnt.	30.8667	-24.5333	van Son	xii.1925
498	Tettigoniidae	Phaneropterinae	Phaneropterini	Eulioptera flexilima	South Africa	Mpumalanga, Pilgrim's Rest distr. Kowyns Pass	30.8667	-24.95	Vari & Leleup	22.ii.1962
499	Tettigoniidae	Phaneropterinae	Phaneropterini	Eulioptera flexilima	South Africa	KwaZulu-Natal, Ingwavuma distr. Gwaliweni [Golweni]	32.3	-27.8333	van Son	7-14.iv.1961
500	Tettigoniidae	Phaneropterinae	Phaneropterini	Eulioptera flexilima	South Africa	KwaZulu-Natal, Sodwana Bay, 2732DA	32.5667	-27.6333	C. Car	4-5.v.1981
501	Tettigoniidae	Phaneropterinae	Phaneropterini	Eulioptera reticulata	South Africa	Limpopo, Louis Trichardt	29.9	-23.05	R.F. Lawrence	i-ii.1928
502	Tettigoniidae	Phaneropterinae	Phaneropterini	Eulioptera reticulata	South Africa	Limpopo, Letaba Rest Camp, Kruger National Park	31.5667	-23.85	R. Toms	21.iii.1985
503	Tettigoniidae	Phaneropterinae	Phaneropterini	Eulioptera reticulata	South Africa	Mpumalanga, Steelpoort District Farm Booysendal	30.0833	-25.0333	TM staff	11-12.ii.2002
504	Tettigoniidae	Phaneropterinae	Phaneropterini	Eulioptera reticulata	South Africa	Mpumalanga, Steelpoort District Farm Mareesburg	30.1167	-24.5	TM staff	12.ii.2002
505	Tettigoniidae	Phaneropterinae	Phaneropterini	Eulioptera reticulata	South Africa	Mpumalanga, Barberton	31.05	-25.7833	Rendall	-..
506	Tettigoniidae	Phaneropterinae	Phaneropterini	Eulioptera reticulata	South Africa	Mpumalanga, Pretorius Kop	31.2667	-25.1667	Janse & Vari	22.iii.1952
507	Tettigoniidae	Phaneropterinae	Phaneropterini	Eulioptera reticulata	South Africa	Mpumalanga, Crocodile Bridge	31.9	-25.35	Janse & Vari	25.iii.1952
508	Tettigoniidae	Phaneropterinae	Phaneropterini	Eulioptera reticulata	South Africa	KwaZulu-Natal, Ndumu Game Reserve	32.25	-26.8667	Gillisen & Blommers	20-24.ii.1967
509	Tettigoniidae	Phaneropterinae	Phaneropterini	Eulioptera reticulata	South Africa	KwaZulu-Natal, Nqutu	30.6667	-28.2		1952
510	Tettigoniidae	Phaneropterinae	Phaneropterini	Eulioptera reticulata	South Africa	KwaZulu-Natal, Nkwaleni	31.5167	-28.7167	F. Bowker	5.iv.1997
511	Tettigoniidae	Phaneropterinae	Phaneropterini	Eulioptera reticulata	South Africa	KwaZulu-Natal, Howick	30.2252	-29.4857	P. Naskrecki	7.iii.2008
512	Tettigoniidae	Phaneropterinae	Phaneropterini	Eulioptera reticulata	South Africa	KwaZulu-Natal, Durban	31.0167	-29.85		-..
513	Tettigoniidae	Phaneropterinae	Phaneropterini	Eulioptera reticulata	South Africa	KwaZulu-Natal, Pinetown	30.85	-29.8167	Leigh	11-15.xii.1908
514	Tettigoniidae	Phaneropterinae	Phaneropterini	Eulioptera reticulata	South Africa	KwaZulu-Natal, Port Natal (= Durban)	31.0167	-29.85	Bowker	i.1890
515	Tettigoniidae	Phaneropterinae	Phaneropterini	Eulioptera reticulata	South Africa	KwaZulu-Natal, Tongaat	31.1333	-29.5833	Burnup	-..
516	Tettigoniidae	Phaneropterinae	Phaneropterini	Eulioptera reticulata	South Africa	KwaZulu-Natal, Winkle Spirit	30.85	-30.1	Akerman	xii.1916
517	Tettigoniidae	Phaneropterinae	Phaneropterini	Eulioptera reticulata	South Africa	Eastern Cape, Pondoland, Port Saint John's	29.5333	-31.6333	Turner	v.1924
518	Tettigoniidae	Phaneropterinae	Phaneropterini	Eulioptera reticulata	South Africa	Eastern Cape, Amatola Distr. Gardiner's Drift, Adelaide	26.3	-32.7	SAMC staff	iii.1954
519	Tettigoniidae	Phaneropterinae	Phaneropterini	Eulioptera reticulata	South Africa	Eastern Cape, Fort Brown	26.6167	-33.1333	Walton	-..
520	Tettigoniidae	Phaneropterinae	Phaneropterini	Eulioptera reticulata	South Africa	Eastern Cape, Grahamstown	26.5333	-33.3	Higgins	-..
521	Tettigoniidae	Phaneropterinae	Phaneropterini	Eulioptera spinulosa	South Africa	Mpumalanga, Barberton	31.05	-25.7833	Rendall	-..
522	Tettigoniidae	Phaneropterinae	Phaneropterini	Phaneroptera gracilis	South Africa	Gauteng, Cullinan Distr. Premier Game Park	28.4833	-25.6667	TM staff	16-18.i.2002
523	Tettigoniidae	Phaneropterinae	Phaneropterini	Phaneroptera gracilis	South Africa	Free State, Bethlehem, Gooseberry Guest House Free State	28.3202	-28.243	P. Naskrecki & C. Bazelet	4.iii.2008
524	Tettigoniidae	Phaneropterinae	Phaneropterini	Phaneroptera sparsa	South Africa	Limpopo, Kruger National Park, Pafuri	31.1667	-22.3833	Rorke	24-28.iv.1961
525	Tettigoniidae	Phaneropterinae	Phaneropterini	Phaneroptera sparsa	South Africa	Mpumalanga, Steelpoort District Farm Mareesburg	30.1167	-24.5	TM staff	12.ii.2002
526	Tettigoniidae	Phaneropterinae	Phaneropterini	Phaneroptera sparsa	South Africa	Mpumalanga, Skukuza, Kruger National Park	31.5833	-25	Janse & Vari	23.iii.1952
527	Tettigoniidae	Phaneropterinae	Phaneropterini	Phaneroptera sparsa	South Africa	Northern Cape, Mata Mata, Kalahari Gemsbok Park	20.0167	-25.7667	L. Vari	16.ii.1961
528	Tettigoniidae	Phaneropterinae	Phaneropterini	Phaneroptera sparsa	South Africa	Gauteng, Pretoria Dist. Pretoria	28.2294	-25.7069		ix.1948
529	Tettigoniidae	Phaneropterinae	Phaneropterini	Phaneroptera sparsa	South Africa	Mpumalanga, Ezemvelo Nat. Res.	29.0167	-25.7	UP	18-19.iii.2006
530	Tettigoniidae	Phaneropterinae	Phaneropterini	Phaneroptera sparsa	South Africa	Gauteng, Johannesburg	28.0833	-26.2	Lord Gladstone	i.1912
531	Tettigoniidae	Phaneropterinae	Phaneropterini	Phaneroptera sparsa	South Africa	KwaZulu-Natal, M'Fongosi	32.1667	-27.3	W.E. Jones	iv-v.1934
532	Tettigoniidae	Phaneropterinae	Phaneropterini	Phaneroptera sparsa	South Africa	KwaZulu-Natal, Ingwavuma distr. Gwaliweni [Golweni]	32.3	-27.8333	van Son	7-14.iv.1961
533	Tettigoniidae	Phaneropterinae	Phaneropterini	Phaneroptera sparsa	South Africa	Northern Cape, Namakwa Distr. Richtersveld Nat. P., nr. Helskloof Gate	16.9711	-28.3098	P. Naskrecki & C. Bazelet	29.ix.2008
534	Tettigoniidae	Phaneropterinae	Phaneropterini	Phaneroptera sparsa	South Africa	Northern Cape, Upington	21.25	-28.45	Swedish South African Expedition (Brinck-Rudebeck)	24.xi.1950
535	Tettigoniidae	Phaneropterinae	Phaneropterini	Phaneroptera sparsa	South Africa	KwaZulu-Natal, Royal Natal National Park, Tugela Valley, on meadow near river, Station No. 261	28.9167	-28.7333	P. Brinck and G. Rudebeck	4.iv.1951
536	Tettigoniidae	Phaneropterinae	Phaneropterini	Phaneroptera sparsa	South Africa	KwaZulu-Natal, Royal Natal National Park,The Cascades	28.9389	-28.6906	Swedish South African Expedition (Brinck-Rudebeck)	2.iv.1951
537	Tettigoniidae	Phaneropterinae	Phaneropterini	Phaneroptera sparsa	South Africa	KwaZulu-Natal, Royal Natal National Park, The Hostel	28.9507	-28.6899	Swedish South African Expedition (Brinck-Rudebeck)	3.iv.1951
538	Tettigoniidae	Phaneropterinae	Phaneropterini	Phaneroptera sparsa	South Africa	Northern Cape, Namakwa Distr. Goegap Nat. Res., bush huts, nr. main entrance	17.9472	-29.6854	P. Naskrecki & C. Bazelet	2-4.x.2008
539	Tettigoniidae	Phaneropterinae	Phaneropterini	Phaneroptera sparsa	South Africa	KwaZulu-Natal, Durban	31.0167	-29.85	C.G.C. Dickson	11.v.1957
540	Tettigoniidae	Phaneropterinae	Phaneropterini	Phaneroptera sparsa	South Africa	KwaZulu-Natal, Ugum Distr. Ingeli Forest, 30 km E Kokstad	29.7089	-30.5016	D. Otte, P. Naskrecki & G. Cowper	9.iii.2008
541	Tettigoniidae	Phaneropterinae	Phaneropterini	Phaneroptera sparsa	South Africa	Eastern Cape, Mkambati (=Mkambathi) Nature Reserve	29.9895	-31.2906	P. Naskrecki	10-12.iii.2008
542	Tettigoniidae	Phaneropterinae	Phaneropterini	Phaneroptera sparsa	South Africa	Western Cape, Cederberg distr. Cederberg Wilderness Area, Wolfberg Cracks	19.2768	-32.4731	P. Naskrecki & P. Grant	17.iii.2008
543	Tettigoniidae	Phaneropterinae	Phaneropterini	Phaneroptera sparsa	South Africa	Western Cape, Cape Town, above Tokai Forest, Constantiaberge, above Donkerboskloof	18.3917	-34.0333	S. van Noort	7.iv.1995
544	Tettigoniidae	Phaneropterinae	Phaneropterini	Phaneroptera sparsa	South Africa	Western Cape, Stellenbosch	18.85	-33.9333	J.C. le Roux	27.iii.1927
545	Tettigoniidae	Phaneropterinae	Phaneropterini	Phaneroptera sparsa	South Africa	Western Cape, Stellenbosch Mt.	18.8839	-33.9775	P. Naskrecki & C. Bazelet	9.i.2011
546	Tettigoniidae	Phaneropterinae	Phaneropterini	Phaneroptera sparsa	South Africa	Western Cape, Worcester	19.4333	-33.65		v.1948
547	Tettigoniidae	Phaneropterinae	Phaneropterini	Phaneroptera sparsa	South Africa	Eastern Cape, Tzitzikama Forest, Stormsrivierpiek	23.8833	-33.95	Swedish South African Expedition (Brinck-Rudebeck)	11-13.i.1951
548	Tettigoniidae	Phaneropterinae	Phaneropterini	Phaneroptera sparsa	South Africa	Eastern Cape, Assegaaibos, 30 miles WNW Humansdorp	24.3	-33.9333	Swedish South African Expedition (Brinck-Rudebeck)	1.iii.1951
549	Tettigoniidae	Phaneropterinae	Phaneropterini	Phaneroptera sparsa	South Africa	Eastern Cape, nr. Port Alfred, on N2	26.7169	-33.6405	G. Cowper	13.iii.2008
550	Tettigoniidae	Phaneropterinae	Tylopsini	Tylopsis bilineolata	South Africa	Limpopo, Drakensbergs Buffelsfontein Reserve	30.7543	-24.7153	P. Naskrecki & D. Otte	22-24.xi.2006
551	Tettigoniidae	Phaneropterinae	Tylopsini	Tylopsis bilineolata	South Africa	Mpumalanga, Mariepskop	30.8833	-24.5833	J.C. Faure	i.1951
552	Tettigoniidae	Phaneropterinae	Tylopsini	Tylopsis bilineolata	South Africa	Northwest, Rustenburg	27.25	-25.6667		x
553	Tettigoniidae	Phaneropterinae	Tylopsini	Tylopsis bilineolata	South Africa	Gauteng, Cullinan Distr. Premier Game Park	28.4833	-25.6667	TM staff	10-11.xii.2001
554	Tettigoniidae	Phaneropterinae	Tylopsini	Tylopsis bilineolata	South Africa	Gauteng, Johannesburg	28.0833	-26.2		x
555	Tettigoniidae	Phaneropterinae	Tylopsini	Tylopsis bilineolata	South Africa	KwaZulu-Natal, nr. Vrede	29.95	-27.805	P. Naskrecki & D. Otte	26.xi.2006
556	Tettigoniidae	Phaneropterinae	Tylopsini	Tylopsis bilineolata	South Africa	KwaZulu-Natal, Durban	31.0167	-29.85		-..
557	Tettigoniidae	Phaneropterinae	Tylopsini	Tylopsis bilineolata	South Africa	Western Cape, Cape Town	18.4167	-33.9167		-..
558	Tettigoniidae	Phaneropterinae	Tylopsini	Tylopsis bilineolata	South Africa	Western Cape, Somerset West	18.85	-34.0833		-..
559	Tettigoniidae	Phaneropterinae	Tylopsini	Tylopsis continua	South Africa	Limpopo, Soutpan	29.3167	-22.9667	Toms, Kriegbaum & Brozowski	1.iii.1995
560	Tettigoniidae	Phaneropterinae	Tylopsini	Tylopsis continua	South Africa	Limpopo, Ben Lavin Nature Reserve, Campsite	29.95	-23.15	Toms, Kriegbaum & Brozowski	26-28.ii.1995
561	Tettigoniidae	Phaneropterinae	Tylopsini	Tylopsis continua	South Africa	Limpopo, Clearwaters, Woodbush	30.0667	-23.7833		xii
562	Tettigoniidae	Phaneropterinae	Tylopsini	Tylopsis continua	South Africa	Limpopo, Lebowa Bolobedu Dist., nr. Duiwelskloof, Modjadji Cycad Reserve, Camp African Ivory Route	30.37	-23.6271	B. Gcumisa, C. Bazelet & P. Naskrecki	28.ii.- 2.iii.2008
563	Tettigoniidae	Phaneropterinae	Tylopsini	Tylopsis continua	South Africa	Mpumalanga, Border of Kruger National Park	31.6667	-23.65	D. MacFadyen	23.iii.1996
564	Tettigoniidae	Phaneropterinae	Tylopsini	Tylopsis continua	South Africa	Limpopo, Nylsvey NR	28.7	-24.7	P.W. Bateman	21.iii.1995
565	Tettigoniidae	Phaneropterinae	Tylopsini	Tylopsis continua	South Africa	Mpumalanga, Steelpoort District Farm Booysendal	30.0833	-25.0333	TM staff	11-12.ii.2002
566	Tettigoniidae	Phaneropterinae	Tylopsini	Tylopsis continua	South Africa	Limpopo, Legalameetse Nature Reserve, Orrie Baragwanath Pass	30.2	-24.15	Toms, Kriegbaum & Brozowski	21-23.ii.1995
567	Tettigoniidae	Phaneropterinae	Tylopsini	Tylopsis continua	South Africa	Mpumalanga, Mariepskop, 15 km E Klaserie, Forestry Office	30.8667	-24.5833	Toms, Kriegbaum & Brozowski	24-25.ii.1995
568	Tettigoniidae	Phaneropterinae	Tylopsini	Tylopsis continua	South Africa	Mpumalanga, Mariepskop	30.8833	-24.5833		i
569	Tettigoniidae	Phaneropterinae	Tylopsini	Tylopsis continua	South Africa	Gauteng, Groenkloof, Magaliesburgh Mts	27.6667	-25.75	Kean, Brown, Toms & Price	29.ii.1988
570	Tettigoniidae	Phaneropterinae	Tylopsini	Tylopsis continua	South Africa	Gauteng, Pretoria Dist. Pretoria	28.2294	-25.7069		-..
571	Tettigoniidae	Phaneropterinae	Tylopsini	Tylopsis continua	South Africa	Gauteng, Cullinan Distr. Windy Brow	28.5	-25.6833	TM staff	7-9.i.2002
572	Tettigoniidae	Phaneropterinae	Tylopsini	Tylopsis continua	South Africa	Mpumalanga, nr. Dullstroom	30.2394	-25.7956	P. Naskrecki & D. Otte	26.xi.2006
573	Tettigoniidae	Phaneropterinae	Tylopsini	Tylopsis continua	South Africa	Mpumalanga, Shabeni, Kruger National Park	31.25	-25.1333	V. Lupano	17.ii.2010
574	Tettigoniidae	Phaneropterinae	Tylopsini	Tylopsis continua	South Africa	Mpumalanga, Pretorius Kop	31.2667	-25.1667	Janse & Vari	22.iii.1952
575	Tettigoniidae	Phaneropterinae	Tylopsini	Tylopsis continua	South Africa	Mpumalanga, Louwscreek	31.3	-25.65		iii
576	Tettigoniidae	Phaneropterinae	Tylopsini	Tylopsis continua	South Africa	Western Cape, Vryburg	24.7333	-26.95		i-ii
577	Tettigoniidae	Phaneropterinae	Tylopsini	Tylopsis continua	South Africa	KwaZulu-Natal, 15 miles W of Pongola	31.3134	-27.2843		iv
578	Tettigoniidae	Phaneropterinae	Tylopsini	Tylopsis continua	South Africa	KwaZulu-Natal, Nagana Res. Lab.	32.2167	-27.6	Curson	1922
579	Tettigoniidae	Phaneropterinae	Tylopsini	Tylopsis continua	South Africa	KwaZulu-Natal, Mlumluwe	32.2833	-28.0333		iv
580	Tettigoniidae	Phaneropterinae	Tylopsini	Tylopsis continua	South Africa	KwaZulu-Natal, Ingwavuma distr Gwaliweni	32.3	-27.8333		iv
581	Tettigoniidae	Phaneropterinae	Tylopsini	Tylopsis continua	South Africa	Northern Cape, Namakwa Distr. Richtersveld Heritage Area, 4.85 km SE of Khubus	17.033	-28.4829	P. Naskrecki & C. Bazelet	1.x.2008
582	Tettigoniidae	Phaneropterinae	Tylopsini	Tylopsis continua	South Africa	KwaZulu-Natal, Ladysmith	29.7833	-28.55		-..
583	Tettigoniidae	Phaneropterinae	Tylopsini	Tylopsis continua	South Africa	KwaZulu-Natal, Weenen	30.0667	-28.85		-..
584	Tettigoniidae	Phaneropterinae	Tylopsini	Tylopsis continua	South Africa	KwaZulu-Natal, Tugela R., 19 miles N of Kranskop	30.8625	-28.7036		iv
585	Tettigoniidae	Phaneropterinae	Tylopsini	Tylopsis continua	South Africa	KwaZulu-Natal, Hudley	31.7	-29		xi-xii
586	Tettigoniidae	Phaneropterinae	Tylopsini	Tylopsis continua	South Africa	KwaZulu-Natal, Camperdown	30.5333	-29.7333		iv
587	Tettigoniidae	Phaneropterinae	Tylopsini	Tylopsis continua	South Africa	KwaZulu-Natal, Durban	31.0167	-29.85		-..
588	Tettigoniidae	Phaneropterinae	Tylopsini	Tylopsis continua	South Africa	Northern Cape, Hondeklip Bay	17.2667	-30.3167		xi
589	Tettigoniidae	Phaneropterinae	Tylopsini	Tylopsis continua	South Africa	Northern Cape, Namakwa Distr. Namaqua National Park, Skilpad	17.7777	-30.1634	P. Naskrecki & C. Bazelet	26-28.xi.2009
590	Tettigoniidae	Phaneropterinae	Tylopsini	Tylopsis continua	Lesotho	Quthing	27.7167	-30.4	Swedish South African Expedition (Brinck-Rudebeck)	17.iii.1951
591	Tettigoniidae	Phaneropterinae	Tylopsini	Tylopsis continua	South Africa	Western Cape, Murraysburg distr.	23.7667	-31.95		iii
592	Tettigoniidae	Phaneropterinae	Tylopsini	Tylopsis continua	South Africa	Eastern Cape, Transkei Distr. Silaka Nature Reserve (nr. Port St. John's), main trail	29.5014	-31.6522	P. Naskrecki & C. Bazelet	16-20.i.2011
593	Tettigoniidae	Phaneropterinae	Tylopsini	Tylopsis continua	South Africa	Eastern Cape, Transkei Distr. Silaka Nature Reserve (nr. Port St. John's), forest nr. chalet 18	29.5085	-31.6535	P. Naskrecki & C. Bazelet	15-20.i.2011
594	Tettigoniidae	Phaneropterinae	Tylopsini	Tylopsis continua	South Africa	Eastern Cape, Port St. John's	29.5333	-31.6333	D.C. Rentz & K.R. Brodey	13.ii.1974
595	Tettigoniidae	Phaneropterinae	Tylopsini	Tylopsis continua	South Africa	Eastern Cape, Mkambati (=Mkambathi) Nature Reserve	29.9895	-31.2906	P. Naskrecki	10-12.iii.2008
596	Tettigoniidae	Phaneropterinae	Tylopsini	Tylopsis continua	South Africa	Western Cape, turnoff on R365 to Lambert's Bay	18.4684	-32.2272	P. Naskrecki & C. Bazelet	10.i.2011
597	Tettigoniidae	Phaneropterinae	Tylopsini	Tylopsis continua	South Africa	Western Cape, Cederberg distr. Jamaka (Farm Grootkloof)	19.0207	-32.3366	P. Naskrecki	5.xii.2006
598	Tettigoniidae	Phaneropterinae	Tylopsini	Tylopsis continua	South Africa	Western Cape, Cederberg distr. Kromrivier	19.2837	-32.5376	P. Naskrecki & C. Bazelet	2.i.2011
599	Tettigoniidae	Phaneropterinae	Tylopsini	Tylopsis continua	South Africa	Western Cape, Karoo National Park	22.5027	-32.3302	P. Naskrecki & C. Bazelet	21-22.xi.2009
600	Tettigoniidae	Phaneropterinae	Tylopsini	Tylopsis continua	South Africa	Eastern Cape, ca. 10 km W of Pearston	25.0236	-32.5322	P. Naskrecki	15.i.2011
601	Tettigoniidae	Phaneropterinae	Tylopsini	Tylopsis continua	South Africa	Western Cape, Sandveld Buffelsontein Game and Nature Reserve	18.2306	-33.2756	P. Naskrecki & C. Bazelet	3.xii.2006
602	Tettigoniidae	Phaneropterinae	Tylopsini	Tylopsis continua	South Africa	Western Cape, Kirstenbosch	18.4333	-33.9833		-..
603	Tettigoniidae	Phaneropterinae	Tylopsini	Tylopsis continua	South Africa	Western Cape, Somerset West	18.85	-34.0833		xii-i
604	Tettigoniidae	Phaneropterinae	Tylopsini	Tylopsis continua	South Africa	Western Cape, Jonaskop, site 006	19.5167	-33.9247	P. Naskrecki & P. Grant	9.i.2011
605	Tettigoniidae	Phaneropterinae	Tylopsini	Tylopsis continua	South Africa	Western Cape, Matroosberg Nature Reserve, nr. Ceres	19.6346	-33.3389	P. Naskrecki, C. Bazelet & P. Grant	26.i.2011
606	Tettigoniidae	Phaneropterinae	Tylopsini	Tylopsis continua	South Africa	Eastern Cape, Amalienstein, 12 miles E Ladismith	21.4667	-33.4833	Swedish South African Expedition (Brinck-Rudebeck)	5.i.1951
607	Tettigoniidae	Phaneropterinae	Tylopsini	Tylopsis continua	South Africa	Western Cape, Kommetjie 3418A6 (? 3418Ab)	18.3167	-34.1333	SAMC staff	14.ii.1976
608	Tettigoniidae	Phaneropterinae	Tylopsini	Tylopsis continua	South Africa	Western Cape, De Hoop Vlei, 20 miles E Bredasdorp	20.4	-34.4167	Swedish South African Expedition (Brinck-Rudebeck)	2.i.1951
609	Tettigoniidae	Phaneropterinae	Tylopsini	Tylopsis continua	South Africa	Western Cape, Mosselbaai	22.1333	-34.1833	Swedish South African Expedition (Brinck-Rudebeck)	9.i.1951
610	Tettigoniidae	Phaneropterinae	Tylopsini	Tylopsis rubrescens	South Africa	Mpumalanga, Crocodile Bridge	31.9	-25.35	Janse & Vari	25.iii.1952
611	Tettigoniidae	Phaneropterinae	Tylopsini	Tylopsis rubrescens	South Africa	KwaZulu-Natal, Untunjambili, escarpment nr. Otte's house	30.9602	-28.9484	P. Naskrecki	8.iii.2008
612	Tettigoniidae	Phaneropterinae	Tylopsini	Tylopsis rubrescens	South Africa	Western Cape, Cederberg distr. Cederberg Wilderness Area, nr. Algeria	19.1101	-32.4091	C. Bazelet	5.ii.2009
613	Tettigoniidae	Phaneropterinae	Tylopsini	Tylopsis rubrescens	South Africa	Eastern Cape, outside Mpofu Game Reserve	26.5554	-32.5938	P. Naskrecki & C. Bazelet	21.i.2011
614	Tettigoniidae	Phaneropterinae	Tylopsini	Tylopsis rubrescens	South Africa	Eastern Cape, Mpofu Game Reserve, nr. main gate	26.5602	-32.6041	P. Naskrecki & C. Bazelet	21.i.2011
615	Tettigoniidae	Phaneropterinae	Unassigned tribe (Phan)	Arantia bazeletae	South Africa	Limpopo, Marken	29.5	-23.5	G.D. Saayman	21.iii.2004
616	Tettigoniidae	Phaneropterinae	Unassigned tribe (Phan)	Arantia bazeletae	South Africa	Limpopo, Lebowa Bolobedu Dist. nr. Duiwelskloof Modjadji Cycad Reserve Camp African Ivory Route	30.37	-23.6271	B. Gcumisa, C. Bazelet & P. Naskrecki	28.ii.- 2.iii.2008
617	Tettigoniidae	Phaneropterinae	Unassigned tribe (Phan)	Arantia bazeletae	South Africa	Limpopo, Nylsvley Nature Res.	28.42	-24.39	G. Ferreira	iii.1978
618	Tettigoniidae	Phaneropterinae	Unassigned tribe (Phan)	Arantia bazeletae	South Africa	Mpumalanga, Rankin's Pass Nelspruit	27.9167	-24.5333	A. Raats	3.iii.1998
619	Tettigoniidae	Phaneropterinae	Unassigned tribe (Phan)	Arantia bazeletae	South Africa	Limpopo, Nylstroom, Nyl Retreat	28.4867	-24.7181	P. Naskrecki	28.ii.2008
620	Tettigoniidae	Phaneropterinae	Unassigned tribe (Phan)	Arantia bazeletae	South Africa	Mpumalanga, Nelspruit	30.9833	-25.4667	V.M. Uys	26.ii.1991
621	Tettigoniidae	Phaneropterinae	Unassigned tribe (Phan)	Arantia bazeletae	Swaziland	Hlane Reserve	31.3667	-26.4333	L.P. van Jaarsveld	11.iv.2004
622	Tettigoniidae	Phaneropterinae	Unassigned tribe (Phan)	Arantia fasciata	South Africa	Limpopo, Tshakoma, Zoutpansberg	30.3	-23.05	G. van Son	xi.1931
623	Tettigoniidae	Phaneropterinae	Unassigned tribe (Phan)	Arantia fasciata	South Africa	Limpopo, Letaba	30.0667	-23.9	J.J. Steyn	8.ix.1947
624	Tettigoniidae	Phaneropterinae	Unassigned tribe (Phan)	Arantia fasciata	South Africa	Mpumalanga, Klepersol	31.1167	-26.1667	J. Smith	27.iv.1998
625	Tettigoniidae	Phaneropterinae	Unassigned tribe (Phan)	Arantia fasciata	South Africa	KwaZulu-Natal, Jozini Dam, Lebombo Mts.	31.7	-27.4	C.M. Koch	3.iv.1997
626	Tettigoniidae	Phaneropterinae	Unassigned tribe (Phan)	Austrodontura capensis	South Africa	KwaZulu-Natal, Weza	29.653	-30.5748	C. Crous	15.i.2011
627	Tettigoniidae	Phaneropterinae	Unassigned tribe (Phan)	Austrodontura capensis	South Africa	Eastern Cape, Bizana Province Pondoland East (?Pandaland East?)	29.4	-31.5667	K.H.L. Key	i.1932
628	Tettigoniidae	Phaneropterinae	Unassigned tribe (Phan)	Austrodontura capensis	South Africa	Eastern Cape, Amatola Distr. Gardiner's Drift, Adelaide	26.3	-32.7	SAMC staff	iii.1954
629	Tettigoniidae	Phaneropterinae	Unassigned tribe (Phan)	Austrodontura capensis	South Africa	Eastern Cape, Amatola Distr. Fort Fordyce Nature Reserve, main road	26.5186	-32.6882	P. Naskrecki & C. Bazelet	21.i.2011
630	Tettigoniidae	Phaneropterinae	Unassigned tribe (Phan)	Austrodontura capensis	South Africa	Eastern Cape, Amatola Distr. Fort Fordyce Nature Reserve, main road	26.5107	-32.6929	P. Naskrecki & C. Bazelet	21.i.2011
631	Tettigoniidae	Phaneropterinae	Unassigned tribe (Phan)	Austrodontura capensis	South Africa	Eastern Cape, Amatola Distr. Goshen nr. Cathcart	27.1167	-32.25		iii.1954
632	Tettigoniidae	Phaneropterinae	Unassigned tribe (Phan)	Austrodontura capensis	South Africa	Eastern Cape, Amatola Distr. ~64km ENE of Grahamstown, ~5km W of Peddi	27.106	-33.2413	K. Hill, D. Marshall & M. Villet	21.xii.2009
633	Tettigoniidae	Phaneropterinae	Unassigned tribe (Phan)	Austrodontura capensis	South Africa	Eastern Cape, Amatola Distr. ~64km ENE of Grahamstown, ~5km W of Peddi	27.1066	-33.2401	K. Hill, D. Marshall & M. Villet	21.xii.2009
634	Tettigoniidae	Phaneropterinae	Unassigned tribe (Phan)	Austrodontura castletoni	South Africa	Eastern Cape, Transkei Distr. Silaka Nature Reserve (nr. Port St. John's), forest nr. chalet 18	29.5085	-31.6535	P. Naskrecki & C. Bazelet	15-20.i.2011
635	Tettigoniidae	Phaneropterinae	Unassigned tribe (Phan)	Austrodontura castletoni	South Africa	Eastern Cape, Transkei Distr. Silaka Nature Reserve (nr. Port St. John's), main trail	29.5014	-31.6522	P. Naskrecki & C. Bazelet	16-20.i.2011
636	Tettigoniidae	Phaneropterinae	Unassigned tribe (Phan)	Brinckiella aptera	South Africa	Western Cape, 11 km N Vredendal, Namaqualand	18.4395	-31.5966	Toms & Green	29.viii.1993
637	Tettigoniidae	Phaneropterinae	Unassigned tribe (Phan)	Brinckiella aptera	South Africa	Northern Cape, Nieuwoudtville	19.1	-31.3833	R. Toms	16.ix.1990
638	Tettigoniidae	Phaneropterinae	Unassigned tribe (Phan)	Brinckiella aptera	South Africa	Northern Cape, Nieuwoudtville, Caravan Park	19.1	-31.3833	Toms & Green	30-31.viii.1993
639	Tettigoniidae	Phaneropterinae	Unassigned tribe (Phan)	Brinckiella aptera	South Africa	Western Cape, Sneeuwgat Valley, Tulbagh Div.	19.1667	-33.1333	SAMC staff	x.1934
640	Tettigoniidae	Phaneropterinae	Unassigned tribe (Phan)	Brinckiella aptera	South Africa	Western Cape, Bredasdorp Div. Pearly Beach	19.4833	-34.65	SAMC staff	ix.1959
641	Tettigoniidae	Phaneropterinae	Unassigned tribe (Phan)	Brinckiella arboricola	South Africa	Northern Cape, Nababiep	17.7833	-29.5833	van Son & Vári	13-14.viii.1961
642	Tettigoniidae	Phaneropterinae	Unassigned tribe (Phan)	Brinckiella arboricola	South Africa	Northern Cape, Namakwa Distr. Goegap Nat. Res., bush huts, nr. main entrance	17.9472	-29.6854	P. Naskrecki & C. Bazelet	2-4.x.2008
643	Tettigoniidae	Phaneropterinae	Unassigned tribe (Phan)	Brinckiella arboricola	South Africa	Northern Cape, Namakwa Distr. Goegap Nat. Res., main road nr. main entrance	17.954	-29.686	P. Naskrecki & C. Bazelet	2.x.2008
644	Tettigoniidae	Phaneropterinae	Unassigned tribe (Phan)	Brinckiella arboricola	South Africa	Northern Cape, Namakwa Distr. Goegap Nat. Res., nr. bush camp on tourist rt.	18.0119	-29.6976	P. Naskrecki & C. Bazelet	3.x.2008
645	Tettigoniidae	Phaneropterinae	Unassigned tribe (Phan)	Brinckiella arboricola	South Africa	Western Cape, Cederberg distr. Matjiesrivier Nat. Res., Pienaarsvlak	19.3103	-32.5093	P. Naskrecki & C. Bazelet	6.x.2008
646	Tettigoniidae	Phaneropterinae	Unassigned tribe (Phan)	Brinckiella karooensis	South Africa	Northern Cape, Springbok, Kokerboom Motel	17.8833	-29.6667	Toms & Green	18-20.viii.1993
647	Tettigoniidae	Phaneropterinae	Unassigned tribe (Phan)	Brinckiella karooensis	South Africa	Northern Cape, Namakwa Distr. 12 km N of Okiep, on rt. N7	17.8402	-29.4932	P. Naskrecki & C. Bazelet	27.ix.2008
648	Tettigoniidae	Phaneropterinae	Unassigned tribe (Phan)	Brinckiella karooensis	South Africa	Northern Cape, Namakwa Distr. Goegap Nat. Res., Kraaifontein	18.0427	-29.6285	P. Naskrecki & C. Bazelet	2-3.x.2008
649	Tettigoniidae	Phaneropterinae	Unassigned tribe (Phan)	Brinckiella karooensis	South Africa	Northern Cape, Namakwa Distr. Goegap Nat. Res., on 4x4 route	18.0197	-29.6782	P. Naskrecki & C. Bazelet	3.x.2008
650	Tettigoniidae	Phaneropterinae	Unassigned tribe (Phan)	Brinckiella karooensis	South Africa	Northern Cape, 12 km E Garies, Doringkraal road	18.1193	-30.5955	Toms & Green	25.viii.1993
651	Tettigoniidae	Phaneropterinae	Unassigned tribe (Phan)	Brinckiella karooensis	South Africa	Northern Cape, 8 km E Doornkraal Rd, Garies	17.9833	-30.55	Toms & Green	25.viii.1993
652	Tettigoniidae	Phaneropterinae	Unassigned tribe (Phan)	Brinckiella mauerbergerorum	South Africa	Northern Cape, 10 km E Port Nolloth, Namaqualand	16.9662	-29.2825	Toms & Green	22.viii.1993
653	Tettigoniidae	Phaneropterinae	Unassigned tribe (Phan)	Brinckiella mauerbergerorum	South Africa	Northern Cape, Namakwa Distr. 10.8 km SE of Port Nolloth, on Rt. R382	16.9771	-29.2855	P. Naskrecki & C. Bazelet	27.ix.2008
654	Tettigoniidae	Phaneropterinae	Unassigned tribe (Phan)	Brinckiella mauerbergerorum	South Africa	Northern Cape, 11 m NE Hondeklipbaai	17.352	-30.1665	H.D. Brown	29.ix.1967
655	Tettigoniidae	Phaneropterinae	Unassigned tribe (Phan)	Brinckiella mauerbergerorum	South Africa	Northern Cape, Garies, Namaqualand	17.9833	-30.55	Toms & Green	23.viii.1993
656	Tettigoniidae	Phaneropterinae	Unassigned tribe (Phan)	Brinckiella mauerbergerorum	South Africa	Northern Cape, Namakwa Distr. 8.5 km N of Garies, on rt. N7	17.942	-30.4942	P. Naskrecki	5.x.2008
657	Tettigoniidae	Phaneropterinae	Unassigned tribe (Phan)	Brinckiella mauerbergerorum	South Africa	Western Cape, 11 km N Vredendal, Namaqualand	18.4395	-31.5966	Toms & Green	29.viii.1993
658	Tettigoniidae	Phaneropterinae	Unassigned tribe (Phan)	Brinckiella mauerbergerorum	South Africa	Western Cape, Lamberts Bay, 2 m E	18.3	-32.1	H.D. Brown	12.ix.1967
659	Tettigoniidae	Phaneropterinae	Unassigned tribe (Phan)	Brinckiella mauerbergerorum	South Africa	Northern Cape, Namaqualand, Leipoldtville	18.4833	-32.2	Toms & Green	26.viii.1993
660	Tettigoniidae	Phaneropterinae	Unassigned tribe (Phan)	Brinckiella mauerbergerorum	South Africa	Western Cape, 30 km E Lamberts Bay	18.5956	-32.1584	R. Toms	9-11.ix.1990
661	Tettigoniidae	Phaneropterinae	Unassigned tribe (Phan)	Brinckiella mauerbergerorum	South Africa	Western Cape, Cederberg distr. 20 km S of Clanwilliam, on rt. N7	18.9262	-32.3433	P. Naskrecki & C. Bazelet	27.ix.2008
662	Tettigoniidae	Phaneropterinae	Unassigned tribe (Phan)	Brinckiella sp. ?tabulae?	South Africa	Western Cape, Table Mountain, Back Table	18.41	-33.99	P. Naskrecki & C. Bazelet	25.xi.2009
663	Tettigoniidae	Phaneropterinae	Unassigned tribe (Phan)	Brinckiella sp. n. 1	South Africa	Western Cape, La Motte, F.R.	19.0833	-33.9333	H. Geertsema	28.x.1972
664	Tettigoniidae	Phaneropterinae	Unassigned tribe (Phan)	Brinckiella sp. n. 1	South Africa	Western Cape, Jonaskop	19.5076	-33.9639	P. Naskrecki & P. Grant	8.i.2011
665	Tettigoniidae	Phaneropterinae	Unassigned tribe (Phan)	Brinckiella sp. n. 1	South Africa	Western Cape, Loerkop nr. Greyton	19.6167	-34.0833		22.vii.2004
666	Tettigoniidae	Phaneropterinae	Unassigned tribe (Phan)	Brinckiella sp. n. 2	South Africa	Northern Cape, Niewoudtville	19.1	-31.3833	R. Toms	16.ix.1990
667	Tettigoniidae	Phaneropterinae	Unassigned tribe (Phan)	Brinckiella wilsoni	South Africa	Western Cape, Cederberg distr. 17.5 km N of Clanwilliam, on rt. N7	18.794	-32.0392	P. Naskrecki & C. Bazelet	27.ix.2008
668	Tettigoniidae	Phaneropterinae	Unassigned tribe (Phan)	Brinckiella wilsoni	South Africa	Western Cape, 4 m. S. of Clanwilliam	18.8508	-32.2351	SAMC staff	ix.1961
669	Tettigoniidae	Phaneropterinae	Unassigned tribe (Phan)	Brinckiella wilsoni	South Africa	Western Cape, 6 km N Citrusdal	18.9764	-32.5403	H.D. Brown & W. Fürst	1.ix.1961
670	Tettigoniidae	Phaneropterinae	Unassigned tribe (Phan)	Brinckiella wilsoni	South Africa	Western Cape, Leipoldtville - Eland's Bay	18.4833	-32.2167		xi.1948
671	Tettigoniidae	Phaneropterinae	Unassigned tribe (Phan)	Brinckiella wilsoni	South Africa	Western Cape, Cederberg distr. 20 km S of Clanwilliam, on rt. N7	18.9262	-32.3433	P. Naskrecki & C. Bazelet	27.ix.2008
672	Tettigoniidae	Phaneropterinae	Unassigned tribe (Phan)	Brinckiella wilsoni	South Africa	Western Cape, Cederberg distr. 24 km S of Clanwilliam, on rt. N7	18.9448	-32.3801	P. Naskrecki & C. Bazelet	27.ix.2008
673	Tettigoniidae	Phaneropterinae	Unassigned tribe (Phan)	Brinckiella wilsoni	South Africa	Western Cape, Cederberg distr. Clanwilliam	18.9	-32.1833	R. Toms	13-15.ix.1990
674	Tettigoniidae	Phaneropterinae	Unassigned tribe (Phan)	Brinckiella wilsoni	South Africa	Western Cape, Cederberg distr. Jamaka (Farm Grootkloof)	19.0207	-32.3366	P. Naskrecki & C. Bazelet	5-6.x.2008
675	Tettigoniidae	Phaneropterinae	Unassigned tribe (Phan)	Brinckiella wilsoni	South Africa	Western Cape, Stellenbosch	18.85	-33.9333	F. Maincowitz	10.viii.1940
676	Tettigoniidae	Phaneropterinae	Unassigned tribe (Phan)	Catoptropteryx aurita	South Africa	Limpopo, Thohoyandou	30.4833	-22.95	C. Spies	29.vi.1996
677	Tettigoniidae	Phaneropterinae	Unassigned tribe (Phan)	Catoptropteryx aurita	South Africa	Limpopo, Punda Maria Camp, Kruger National Park	31.0167	-22.6833	R. Toms	24.iii.1985
678	Tettigoniidae	Phaneropterinae	Unassigned tribe (Phan)	Catoptropteryx aurita	South Africa	Limpopo, Kruger Nat. P., Pafuri	31.2	-22.4333	V.M. Swain	20-24.i.1985
679	Tettigoniidae	Phaneropterinae	Unassigned tribe (Phan)	Catoptropteryx aurita	South Africa	Limpopo, Fig Forest/Pafuri, Kruger National Park	31.1667	-22.3833	R. Toms	26.iii.1985
680	Tettigoniidae	Phaneropterinae	Unassigned tribe (Phan)	Catoptropteryx aurita	South Africa	Limpopo, Kruger National Park, Pafuri	31.1667	-22.3833	Rorke	24-28.iv.1961
681	Tettigoniidae	Phaneropterinae	Unassigned tribe (Phan)	Catoptropteryx aurita	South Africa	Limpopo, Malta Forest, Tzaneen	30.1667	-23.8333	R. Toms	6.iii.1984
682	Tettigoniidae	Phaneropterinae	Unassigned tribe (Phan)	Corymeta amplectens	South Africa	Limpopo, D'Nyala Nature Res.	27.8167	-23.75	M.W. Mansell	15-18.xii.1987
683	Tettigoniidae	Phaneropterinae	Unassigned tribe (Phan)	Corymeta amplectens	South Africa	Limpopo, Mogol Nature Reserve	27.75	-23.9667	M.W. Mansell	21.xii.1987
684	Tettigoniidae	Phaneropterinae	Unassigned tribe (Phan)	Corymeta amplectens	South Africa	Limpopo, D'Nyala Nature Res.	27.8167	-23.75	M.W. Mansell	15-18.xii.1987
685	Tettigoniidae	Phaneropterinae	Unassigned tribe (Phan)	Corymeta amplectens	South Africa	Limpopo, Mogol Nature Reserve	27.75	-23.9667	M.W. Mansell	21.xii.1987
686	Tettigoniidae	Phaneropterinae	Unassigned tribe (Phan)	Eurycorypha cereris	South Africa	Mpumalanga, Blauwberg	28.8333	-22.55	C.J. Swierstra	ii.1912
687	Tettigoniidae	Phaneropterinae	Unassigned tribe (Phan)	Eurycorypha cereris	South Africa	Limpopo, Ben Lavin, Louis Trichardt	29.9394	-23.1318	Toms & Venter	10.ii.1985
688	Tettigoniidae	Phaneropterinae	Unassigned tribe (Phan)	Eurycorypha cereris	South Africa	Limpopo, Mosdene, Naboomspruit	28.7833	-24.6	R. Toms	20.i.1984
689	Tettigoniidae	Phaneropterinae	Unassigned tribe (Phan)	Eurycorypha cereris	South Africa	Limpopo, Kruger Nat. Park, Satara Camp	31.7775	-24.3924	P. Naskrecki & D. Otte	24-26.xi.2006
690	Tettigoniidae	Phaneropterinae	Unassigned tribe (Phan)	Eurycorypha cereris	South Africa	Gauteng, Pretoria Dist. Pretoria	28.2294	-25.7069	Swedish South African Expedition (Brinck-Rudebeck)	26.iv.1951
691	Tettigoniidae	Phaneropterinae	Unassigned tribe (Phan)	Eurycorypha lesnei	South Africa	Northwest, Rustenburg	27.25	-25.6667	H.D. Nahoe	i.1965
692	Tettigoniidae	Phaneropterinae	Unassigned tribe (Phan)	Eurycorypha lesnei	South Africa	Gauteng, Pretoria Dist. Hammanskraal	28.2856	-25.4075	D.W. Rorke	22.ii.1965
693	Tettigoniidae	Phaneropterinae	Unassigned tribe (Phan)	Eurycorypha lesnei	South Africa	Gauteng, Pretoria Dist. Pretoria	28.2294	-25.7069	L. Vari	ii.1950
694	Tettigoniidae	Phaneropterinae	Unassigned tribe (Phan)	Eurycorypha lesnei	South Africa	Gauteng, Pretoria Dist. Sandfontein	27.8	-25.7	J.V. Niekerk	22.i.1911
695	Tettigoniidae	Phaneropterinae	Unassigned tribe (Phan)	Eurycorypha meruensis	South Africa	Gauteng, Pretoria	28.2294	-25.7069	S. Viljoen	22.ii.1911
696	Tettigoniidae	Phaneropterinae	Unassigned tribe (Phan)	Eurycorypha proserpinae	South Africa	Limpopo, Fig Forest/Pafuri, Kruger National Park	31.1667	-22.3833	R. Toms	26.iii.1985
697	Tettigoniidae	Phaneropterinae	Unassigned tribe (Phan)	Eurycorypha proserpinae	South Africa	Limpopo, Waterberg Dist. -Botswana border, ?Speculatie? farm	27.7833	-23.2	T. A. P. de Beer	20.xii.1971
698	Tettigoniidae	Phaneropterinae	Unassigned tribe (Phan)	Eurycorypha proserpinae	South Africa	Limpopo, Potgietersrus Distr. Percy Fyfe Nat. Res.	29.1333	-24.05	R. Jones	18-20.i.1971
699	Tettigoniidae	Phaneropterinae	Unassigned tribe (Phan)	Eurycorypha proserpinae	South Africa	Limpopo, Ben Lavin Nature Reserve, Campsite	29.95	-23.15	Toms, Kriegbaum & Brozowski	26-28.ii.1995
700	Tettigoniidae	Phaneropterinae	Unassigned tribe (Phan)	Eurycorypha proserpinae	South Africa	Limpopo, Malta Forest, Tzaneen	30.1667	-23.8333	R. Toms	6.iii.1984
701	Tettigoniidae	Phaneropterinae	Unassigned tribe (Phan)	Eurycorypha proserpinae	South Africa	Limpopo, Kruger Nat. Park, Satara Camp	31.7775	-24.3924	Potgieter & Strydom	26.iv.- 1.v.1969
702	Tettigoniidae	Phaneropterinae	Unassigned tribe (Phan)	Eurycorypha proserpinae	South Africa	Mpumalanga, Louwscreek	31.3	-25.65	Rob	iii.1920
703	Tettigoniidae	Phaneropterinae	Unassigned tribe (Phan)	Eurycorypha proserpinae	South Africa	Mpumalanga, Pretorius Kop	31.2667	-25.1667	Janse & Vari	22.iii.1952
704	Tettigoniidae	Phaneropterinae	Unassigned tribe (Phan)	Eurycorypha proserpinae	South Africa	KwaZulu-Natal, Lake St. Lucia	32.4	-27.8833	J.G. Theron	16.xii.1978
705	Tettigoniidae	Phaneropterinae	Unassigned tribe (Phan)	Eurycorypha proserpinae	South Africa	KwaZulu-Natal, Jozini Dam, Lebombo Mts.	31.7	-27.4	Potgieter & Jones	13-15.ii.1968
706	Tettigoniidae	Phaneropterinae	Unassigned tribe (Phan)	Eurycorypha proserpinae	South Africa	KwaZulu-Natal, Twin Streams, Mtunzini	31.75	-28.95	R. Toms	11-12.i.1982
707	Tettigoniidae	Phaneropterinae	Unassigned tribe (Phan)	Eurycorypha proserpinae	South Africa	KwaZulu-Natal, Durban	31.0167	-29.85	Leigh	xii.1907
708	Tettigoniidae	Phaneropterinae	Unassigned tribe (Phan)	Eurycorypha proserpinae	South Africa	KwaZulu-Natal, Umhlanga Rocks	31.0833	-29.7167	C.G.C. Dickson	27.xi.1957
709	Tettigoniidae	Phaneropterinae	Unassigned tribe (Phan)	Melidia brunneri	South Africa	Limpopo, Soutpan	29.3167	-22.9667	Toms, Kriegbaum & Brozowski	1.iii.1995
710	Tettigoniidae	Phaneropterinae	Unassigned tribe (Phan)	Melidia brunneri	South Africa	Limpopo, junction of Crocodile and Marico rivers	26.8833	-24.2		-..
711	Tettigoniidae	Phaneropterinae	Unassigned tribe (Phan)	Melidia brunneri	South Africa	Gauteng, 3 km E Klaserie	31	-24.5833	Toms, Kriegbaum & Brozowski	24-25.ii.1995
712	Tettigoniidae	Phaneropterinae	Unassigned tribe (Phan)	Melidia brunneri	South Africa	Limpopo, 40 km S of Skukuza	31.6	-25.0667	Endrödy-Younga	22.ii.1995
713	Tettigoniidae	Phaneropterinae	Unassigned tribe (Phan)	Melidia brunneri	South Africa	Gauteng, Cullinan Distr. Premier Game Park	28.4833	-25.6667	TM staff	16-18.i.2002
714	Tettigoniidae	Phaneropterinae	Unassigned tribe (Phan)	Melidia brunneri	South Africa	Mpumalanga, Groblersdal, Blaauwbank	29.5667	-25.25	TM staff	19-21.i.2004
715	Tettigoniidae	Phaneropterinae	Unassigned tribe (Phan)	Melidia brunneri	South Africa	Mpumalanga, Nelspruit Nat. Res.	30.9167	-25.4833	Endrödy-Younga	8.ii.1987
716	Tettigoniidae	Phaneropterinae	Unassigned tribe (Phan)	Oxyecous lesnei	South Africa	KwaZulu-Natal, Lake Sibaya, Baya Camp	32.6667	-27.3833	S. van Noort	24.i.1990
717	Tettigoniidae	Phaneropterinae	Unassigned tribe (Phan)	Oxyecous lesnei	South Africa	KwaZulu-Natal, Tongaland, Manzengwenya, Lake Sibaya	32.7011	-27.2972	H.D. Brown	5-7.v.1976
718	Tettigoniidae	Phaneropterinae	Unassigned tribe (Phan)	Plangia compressa	South Africa	Limpopo, Pietersburg Dist. Griffin Mine	29.3833	-23.9	H.G. Breyer	i.1915
719	Tettigoniidae	Phaneropterinae	Unassigned tribe (Phan)	Plangia compressa	South Africa	Mpumalanga, Barberton	31.05	-25.7833	Miss de Beer	iv.1905
720	Tettigoniidae	Phaneropterinae	Unassigned tribe (Phan)	Plangia compressa	South Africa	KwaZulu-Natal, Richards Bay	32.1	-28.8		27.xii.1925
721	Tettigoniidae	Phaneropterinae	Unassigned tribe (Phan)	Plangia compressa	South Africa	KwaZulu-Natal, Karkloof	30.0667	-29.3	G. van Son	25.ii.1960
722	Tettigoniidae	Phaneropterinae	Unassigned tribe (Phan)	Plangia compressa	South Africa	KwaZulu-Natal, Yellowwoods, Balgowan	30.05	-29.4	G. van Son	18-28.xi.1960
723	Tettigoniidae	Phaneropterinae	Unassigned tribe (Phan)	Plangia compressa	South Africa	Northern Cape, Namakwa Distr. Namaqua National Park, Skilpad	17.7777	-30.1634	P. Naskrecki & C. Bazelet	26-28.xi.2009
724	Tettigoniidae	Phaneropterinae	Unassigned tribe (Phan)	Plangia compressa	South Africa	Western Cape, Cederberg distr. Jamaka (Farm Grootkloof)	19.0207	-32.3366	P. Naskrecki	5.xii.2006
725	Tettigoniidae	Phaneropterinae	Unassigned tribe (Phan)	Plangia compressa	South Africa	Western Cape, Franch Hoek [Franschhoek]	19.1167	-33.9167	SAMC staff	iv.1944
726	Tettigoniidae	Phaneropterinae	Unassigned tribe (Phan)	Plangia compressa	South Africa	Western Cape, Jonkershoek, lower slopes	18.9739	-33.9936	P. Naskrecki	9.i.2011
727	Tettigoniidae	Phaneropterinae	Unassigned tribe (Phan)	Plangia compressa	South Africa	Western Cape, Jonkershoek, Stellenbosch	18.9833	-33.9833		-..
728	Tettigoniidae	Phaneropterinae	Unassigned tribe (Phan)	Plangia compressa	South Africa	Western Cape, Somerset West	18.85	-34.0833		-..
729	Tettigoniidae	Phaneropterinae	Unassigned tribe (Phan)	Plangia compressa	South Africa	Western Cape, Stellenbosch	18.85	-33.9333	P.E. Reavell	20.xi.2008
730	Tettigoniidae	Phaneropterinae	Unassigned tribe (Phan)	Plangia compressa	South Africa	Western Cape, Stellenbosch Mt.	18.8839	-33.9775	P. Naskrecki & C. Bazelet	9.i.2011
731	Tettigoniidae	Phaneropterinae	Unassigned tribe (Phan)	Plangia compressa	South Africa	Western Cape, Jonaskop	19.5076	-33.9639	P. Naskrecki & P. Grant	8.i.2011
732	Tettigoniidae	Phaneropterinae	Unassigned tribe (Phan)	Plangia compressa	South Africa	Western Cape, Oudebosch, Caledon	19.4167	-34.2167	K.H. Barnard	i.1919
733	Tettigoniidae	Phaneropterinae	Unassigned tribe (Phan)	Plangia graminea	South Africa	Limpopo, Lebowa Bolobedu Dist., nr. Duiwelskloof, Modjadji Cycad Reserve, Camp African Ivory Route	30.37	-23.6271	B. Gcumisa, C. Bazelet & P. Naskrecki	28.ii.- 2.iii.2008
734	Tettigoniidae	Phaneropterinae	Unassigned tribe (Phan)	Plangia graminea	South Africa	Limpopo, Malta Forest, Tzaneen	30.1667	-23.8333	R. Toms	6.iii.1984
735	Tettigoniidae	Phaneropterinae	Unassigned tribe (Phan)	Plangia graminea	South Africa	KwaZulu-Natal, Sodwana Bay, 2732DA	32.5667	-27.6333	C. Car	4-5.v.1981
736	Tettigoniidae	Phaneropterinae	Unassigned tribe (Phan)	Plangia graminea	South Africa	KwaZulu-Natal, Untunjambili, escarpment nr. Otte's house	30.9602	-28.9484	P. Naskrecki	8.iii.2008
737	Tettigoniidae	Phaneropterinae	Unassigned tribe (Phan)	Plangia graminea	South Africa	KwaZulu-Natal, Eshowe	31.4667	-28.8833	R.H. Anderson	ii.1949
738	Tettigoniidae	Phaneropterinae	Unassigned tribe (Phan)	Plangia graminea	South Africa	Eastern Cape, Transkei Distr. Silaka Nature Reserve (nr. Port St. John's), forest nr. chalet 18	29.5085	-31.6535	P. Naskrecki & C. Bazelet	15-20.i.2011
739	Tettigoniidae	Phaneropterinae	Unassigned tribe (Phan)	Plangia graminea	South Africa	Western Cape, nr. Helderberg Village	18.81	-34.048	Jon Richfield	10.ii.2009
740	Tettigoniidae	Phaneropterinae	Unassigned tribe (Phan)	Plangia graminea	South Africa	Western Cape, Stellenbosch, Infruitect	18.8601	-33.918	A. Vermeulen	17.xi.2011
741	Tettigoniidae	Phaneropterinae	Unassigned tribe (Phan)	Plangia graminea	South Africa	Eastern Cape, Tzitzikama Forest, Storms River Mouth	23.903	-34.0184	Swedish South African Expedition (Brinck-Rudebeck)	12.i.1951
742	Tettigoniidae	Phaneropterinae	Unassigned tribe (Phan)	Plangia graminea	South Africa	Western Cape, Van Stadenspas, 25 miles W Port Elisabeth	25.2	-33.9	Swedish South African Expedition (Brinck-Rudebeck)	1.iii.1951
743	Tettigoniidae	Phaneropterinae	Unassigned tribe (Phan)	Terpnistria lobulata	South Africa	Limpopo, Wylies Poort, 5 km North	29.9333	-22.9	A.J.T. Janse	21-22.iii.1954
744	Tettigoniidae	Phaneropterinae	Unassigned tribe (Phan)	Terpnistria lobulata	South Africa	Limpopo, Shingwedzi, Kruger Nat. P.	31.4333	-23.1167	R. Toms	9-11.iii.1989
745	Tettigoniidae	Phaneropterinae	Unassigned tribe (Phan)	Terpnistria lobulata	South Africa	Limpopo, Rooiberg	27.7333	-24.7667	R.B. Copley	25.xii.1961
746	Tettigoniidae	Phaneropterinae	Unassigned tribe (Phan)	Terpnistria lobulata	South Africa	Limpopo, Mosdene, Naboomspruit	28.7833	-24.6	R. Toms	6.x.1984
747	Tettigoniidae	Phaneropterinae	Unassigned tribe (Phan)	Terpnistria lobulata	South Africa	Limpopo, Nwanedzi, KNP Survey	31.9667	-24.45	Potgieter & Goode	30.iv.- 1.v.1968
748	Tettigoniidae	Phaneropterinae	Unassigned tribe (Phan)	Terpnistria lobulata	South Africa	Limpopo, Sweni Trails Camp, Kruger Nat. P.	31.9833	-24.45	Van Viegen	22.xi.1990
749	Tettigoniidae	Phaneropterinae	Unassigned tribe (Phan)	Terpnistria lobulata	South Africa	Limpopo, Kruger National Park, Skukuza	31.6	-24.9833	Bateman, Prinsloo & MacFadyen	8.iv.1997
750	Tettigoniidae	Phaneropterinae	Unassigned tribe (Phan)	Terpnistria lobulata	South Africa	Limpopo, Matjulwana, KNP Survey	31.4667	-25.4667	L. Vari	5.xii.1963
751	Tettigoniidae	Phaneropterinae	Unassigned tribe (Phan)	Terpnistria lobulata	South Africa	Northern Cape, Kimberley	24.7667	-28.7333	Power	19.ii.1891
752	Tettigoniidae	Phaneropterinae	Unassigned tribe (Phan)	Terpnistria zebrata	South Africa	Limpopo, Louis Trichardt	29.9	-23.05	M. Gould	1919
753	Tettigoniidae	Phaneropterinae	Unassigned tribe (Phan)	Terpnistria zebrata	South Africa	Limpopo, Punda Milia, KNP Survey	31.0167	-22.6833	J. van Reenen	28.xi.1972
754	Tettigoniidae	Phaneropterinae	Unassigned tribe (Phan)	Terpnistria zebrata	South Africa	Limpopo, Kruger National Park, Pafuri	31.1667	-22.3833	Rorke	24-28.iv.1961
755	Tettigoniidae	Phaneropterinae	Unassigned tribe (Phan)	Terpnistria zebrata	South Africa	Limpopo, Ben Lavin, Louis Trichardt	29.9394	-23.1318	R. Toms	4.xii.1984
756	Tettigoniidae	Phaneropterinae	Unassigned tribe (Phan)	Terpnistria zebrata	South Africa	Limpopo, Tzaneen	30.1667	-23.8333		23.xii.2006
757	Tettigoniidae	Phaneropterinae	Unassigned tribe (Phan)	Terpnistria zebrata	South Africa	Limpopo, Mosdene, Naboomspruit	28.7833	-24.6	R. Toms	20.i.1984
758	Tettigoniidae	Phaneropterinae	Unassigned tribe (Phan)	Terpnistria zebrata	South Africa	Mpumalanga, Steelpoort District Farm Helena	30.0833	-25.0333	TM staff	11-12.ii.2002
759	Tettigoniidae	Phaneropterinae	Unassigned tribe (Phan)	Terpnistria zebrata	South Africa	Mpumalanga, Riverside Lodge	30.7786	-25.0911	TM staff	10.iii.2005
760	Tettigoniidae	Phaneropterinae	Unassigned tribe (Phan)	Terpnistria zebrata	South Africa	Limpopo, Kruger National Park, Skukuza	31.6	-24.9833	Endrödy-Younga	19.ii.1995
761	Tettigoniidae	Phaneropterinae	Unassigned tribe (Phan)	Terpnistria zebrata	South Africa	Mpumalanga, Kruger National Park, Skukuza	31.6	-24.9833	R. Toms	18.iii.1985
762	Tettigoniidae	Phaneropterinae	Unassigned tribe (Phan)	Terpnistria zebrata	South Africa	Mpumalanga, Lower Sabi	31.9167	-25.1167	Janse & Vari	26.iii.1952
763	Tettigoniidae	Phaneropterinae	Unassigned tribe (Phan)	Terpnistria zebrata	South Africa	Gauteng, Pretoria Dist. Pretoria	28.2294	-25.7069	G. van Son	xii.1941
764	Tettigoniidae	Phaneropterinae	Unassigned tribe (Phan)	Terpnistria zebrata	South Africa	Gauteng, Moloto, Vrystaat farm	28.3	-25.5833	V.C. van der Merwe	10.iv.2004
765	Tettigoniidae	Phaneropterinae	Unassigned tribe (Phan)	Terpnistria zebrata	South Africa	Mpumalanga, Malelane, Kruger Nat. Park	31.5167	-25.4667	L. Vari	3-5.xii.1963
766	Tettigoniidae	Phaneropterinae	Unassigned tribe (Phan)	Terpnistria zebrata	South Africa	Mpumalanga, Ngwenya Lodge	31.8667	-25.4167	P.W. Bateman	7-9.vi.1996
767	Tettigoniidae	Phaneropterinae	Unassigned tribe (Phan)	Terpnistria zebrata	South Africa	Mpumalanga, Crocodile Bridge	31.9	-25.35	Janse & Vari	25.iii.1952
768	Tettigoniidae	Phaneropterinae	Unassigned tribe (Phan)	Terpnistria zebrata	South Africa	Mpumalanga, 15 km South of Pongola	31.6333	-27.3833	R. Müller	30.i.2008
769	Tettigoniidae	Phaneropterinae	Unassigned tribe (Phan)	Terpnistria zebrata	South Africa	KwaZulu-Natal, Empangeni	31.9	-28.75	B-M	11.viii.1925
770	Tettigoniidae	Phaneropterinae	Unassigned tribe (Phan)	Terpnistria zebrata	South Africa	Eastern Cape, Transkei Distr. Silaka Nature Reserve (nr. Port St. John's), forest nr. chalet 18	29.5085	-31.6535	P. Naskrecki & C. Bazelet	15-20.i.2011
771	Tettigoniidae	Phaneropterinae	Unassigned tribe (Phan)	Terpnistria zebrata	South Africa	Western Cape, Beaufort West	22.5833	-32.35		-..
772	Tettigoniidae	Phaneropterinae	Unassigned tribe (Phan)	Terpnistria zebrata	South Africa	Eastern Cape, Cradock	25.6167	-32.1833	G.S. Bosch	i.1961
773	Tettigoniidae	Phaneropterinae	Unassigned tribe (Phan)	Terpnistria zebrata	South Africa	Eastern Cape, Amatola Distr. Fort Fordyce Nature Reserve, main road	26.5186	-32.6882	P. Naskrecki & C. Bazelet	21.i.2011
774	Tettigoniidae	Phaneropterinae	Unassigned tribe (Phan)	Terpnistria zebrata	South Africa	Eastern Cape, Mpofu Game Reserve, nr. main gate	26.5602	-32.6041	P. Naskrecki & C. Bazelet	21.i.2011
775	Tettigoniidae	Phaneropterinae	Unassigned tribe (Phan)	Terpnistria zebrata	South Africa	Eastern Cape, Amatola Distr. Goshen nr. Cathcart	27.1167	-32.25		iii.1954
776	Tettigoniidae	Phaneropterinae	Unassigned tribe (Phan)	Terpnistria zebrata	South Africa	Western Cape, Tierberg, Prince Albert 3322AB	22.0333	-33.2167	V.R.J. Dean	28.iii.1989
777	Tettigoniidae	Pseudophyllinae	Cymatomerini	Cymatomera denticollis	South Africa	Limpopo, Soutpan nr. Vivo	29.3333	-22.9667	R. Toms	6.xi.1985
778	Tettigoniidae	Pseudophyllinae	Cymatomerini	Cymatomera denticollis	South Africa	Limpopo, Soutpan, NW Soutpansberg	29.3	-22.9667	M. Paulsen	8.ii.2007
779	Tettigoniidae	Pseudophyllinae	Cymatomerini	Cymatomera denticollis	South Africa	Limpopo, Alldays	29.1667	-22.75	C. Ueckermann	25.xi.1994
780	Tettigoniidae	Pseudophyllinae	Cymatomerini	Cymatomera denticollis	South Africa	Limpopo, Messina Nat. Reserve	30.05	-22.35	R. Toms	21.xi.1982
781	Tettigoniidae	Pseudophyllinae	Cymatomerini	Cymatomera denticollis	South Africa	Limpopo, Messina	30.05	-22.35	D. MacFadyen	19.xi.2001
782	Tettigoniidae	Pseudophyllinae	Cymatomerini	Cymatomera denticollis	South Africa	KwaZulu-Natal, 10 km S buffelsdrift, 107 km N Thabazimbi	26.9494	-23.8502	K.J. Language	4.xii.1990
783	Tettigoniidae	Pseudophyllinae	Cymatomerini	Cymatomera denticollis	South Africa	Limpopo, Pietersburg Dist. Griffin Mine	29.3833	-23.9	H.G. Breyer	i.1915
784	Tettigoniidae	Pseudophyllinae	Cymatomerini	Cymatomera denticollis	South Africa	Limpopo, Lebowa Bolobedu Dist., nr. Duiwelskloof, Modjadji Cycad Reserve, Camp African Ivory Route	30.37	-23.6271	B. Gcumisa, C. Bazelet & P. Naskrecki	28.ii.- 2.iii.2008
785	Tettigoniidae	Pseudophyllinae	Cymatomerini	Cymatomera denticollis	South Africa	Limpopo, Leeupoort	27.7167	-24.8833	C.W. Louw	27.xii.1997
786	Tettigoniidae	Pseudophyllinae	Cymatomerini	Cymatomera denticollis	South Africa	Limpopo, Geelhoutbosch Farm	27.5667	-24.3667	Bateman	16.xi.1997
787	Tettigoniidae	Pseudophyllinae	Cymatomerini	Cymatomera denticollis	South Africa	Limpopo, Naboomspruit	28.7167	-24.5167	E. Golpin	5.xii.1924
788	Tettigoniidae	Pseudophyllinae	Cymatomerini	Cymatomera denticollis	South Africa	Limpopo, Steelpoort dist. Lebowa, Hendriksplaats	30.15	-24.6333	E.T. Butler	10.xii.1988
789	Tettigoniidae	Pseudophyllinae	Cymatomerini	Cymatomera denticollis	South Africa	Mpumalanga, Bosbokrand Dist. Erasmus Reservaat, 24 31 CC	31.0667	-24.8333	F. Neubecker	29.iv.1960
790	Tettigoniidae	Pseudophyllinae	Cymatomerini	Cymatomera denticollis	South Africa	Gauteng, Strydom Tunnel	30.6167	-24.4	C. Pentz	1.xii.1988
791	Tettigoniidae	Pseudophyllinae	Cymatomerini	Cymatomera denticollis	South Africa	Mpumalanga, Makgokolo Game Res.	30.5167	-24.1667	C. Tosh	12.iii.1999
792	Tettigoniidae	Pseudophyllinae	Cymatomerini	Cymatomera denticollis	South Africa	Limpopo, Kruger Nat. Park, Satara Camp	31.7775	-24.3924	P. Naskrecki & D. Otte	24-26.xi.2006
793	Tettigoniidae	Pseudophyllinae	Cymatomerini	Cymatomera denticollis	South Africa	Northwest, Rustenburg	27.25	-25.6667	L. Schultze	12.xii.1963
794	Tettigoniidae	Pseudophyllinae	Cymatomerini	Cymatomera denticollis	South Africa	Mpumalanga, Noordelike P., Lushof	30.1667	-25.8333	C.E. Venter	19.iii.1999
795	Tettigoniidae	Pseudophyllinae	Cymatomerini	Cymatomera denticollis	South Africa	Mpumalanga, Barberton	31.05	-25.7833	Miss de Beer	iv.1905
796	Tettigoniidae	Pseudophyllinae	Cymatomerini	Cymatomera denticollis	South Africa	Mpumalanga, Nelspruit	30.9667	-25.4667	H.G. Breijer	xii.1917
797	Tettigoniidae	Pseudophyllinae	Cymatomerini	Cymatomera denticollis	South Africa	Mpumalanga, Malelane, Kruger Nat. Park	31.5167	-25.4667	L. Vari	3-5.xii.1963
798	Tettigoniidae	Pseudophyllinae	Cymatomerini	Cymatomera denticollis	South Africa	Mpumalanga, Komatipoort, Nico's Kamp Plaas	31.95	-25.4333	I. Gouws	24.ii.2001
799	Tettigoniidae	Pseudophyllinae	Cymatomerini	Cymatomera denticollis	South Africa	KwaZulu-Natal, Manguzi	32.75	-26.9833	R. Redinger & M. Wylie	18.xi.2007
800	Tettigoniidae	Pseudophyllinae	Cymatomerini	Cymatomera denticollis	South Africa	KwaZulu-Natal, Mkuzi	32.0333	-27.6167	J. G. Theron	25.i.1981
801	Tettigoniidae	Pseudophyllinae	Cymatomerini	Cymatomera denticollis	South Africa	Free State, Grobler.	29.3833	-28.1667	A. Walker	5.iii.1987
802	Tettigoniidae	Pseudophyllinae	Cymatomerini	Cymatomera denticollis	South Africa	KwaZulu-Natal, Kwambonambi Forestry Estate	32.1675	-28.661	C. Bazelet	5.iii.2007
803	Tettigoniidae	Pseudophyllinae	Cymatomerini	Cymatomerella spilophora	South Africa	Limpopo, Pietersburg Dist. Griffin Mine	29.3833	-23.9	H.G. Breyer	i.1915
804	Tettigoniidae	Pseudophyllinae	Cymatomerini	Cymatomerella spilophora	South Africa	Mpumalanga, Manoutsa Park, Strijdoms Tunnel	30.607	-24.4507	M.E. Kieser	29.v.1976
805	Tettigoniidae	Pseudophyllinae	Cymatomerini	Cymatomerella spilophora	South Africa	Mpumalanga, Singeta Game Lodge, Sabi Sand	31.4261	-24.805	C. Godley	15.iv.1998
806	Tettigoniidae	Pseudophyllinae	Cymatomerini	Cymatomerella spilophora	South Africa	Mpumalanga, Malamala [Malamda (?Mala-mda)]	31.5667	-24.8167	M.V. Drimmelen	28.xii.1987
807	Tettigoniidae	Pseudophyllinae	Cymatomerini	Cymatomerella spilophora	South Africa	Mpumalanga, Nelspruit	30.9667	-25.4667		ii.1954
808	Tettigoniidae	Pseudophyllinae	Cymatomerini	Cymatomerella spilophora	South Africa	Mpumalanga, Ngwenya Lodge	31.8667	-25.4167	G. Bronner	iv.1996
809	Tettigoniidae	Pseudophyllinae	Phyllomimini	Acauloplax exigua	South Africa	Limpopo, Kruger Nat. P., Pafuri	31.2	-22.4333	I.M. Millar	23.i.1984
810	Tettigoniidae	Pseudophyllinae	Pseudophyllini	Zabalius ophthalmicus	South Africa	Limpopo, Soutpan nr. Vivo	29.3333	-22.9667	R. Toms	6.vi.1985
811	Tettigoniidae	Pseudophyllinae	Pseudophyllini	Zabalius ophthalmicus	South Africa	Limpopo, Punda Maria Camp, Kruger National Park	31.0167	-22.6833	R. Toms	24.iii.1985
812	Tettigoniidae	Pseudophyllinae	Pseudophyllini	Zabalius ophthalmicus	South Africa	Limpopo, Shilouvane	30.2667	-24.0333	Rev. Junod	11.xii.1905
813	Tettigoniidae	Pseudophyllinae	Pseudophyllini	Zabalius ophthalmicus	South Africa	Limpopo, Lebowa Bolobedu Dist., nr. Duiwelskloof, Modjadji Cycad Reserve, Camp African Ivory Route	30.37	-23.6271	B. Gcumisa, C. Bazelet & P. Naskrecki	28.ii.- 2.iii.2008
814	Tettigoniidae	Pseudophyllinae	Pseudophyllini	Zabalius ophthalmicus	South Africa	Limpopo, Nylstroom	28.4	-24.7	O.P.M. Prozesky	7.iv.1970
815	Tettigoniidae	Pseudophyllinae	Pseudophyllini	Zabalius ophthalmicus	South Africa	Mpumalanga, Marieps Mnt.	30.8667	-24.5333	G. van Son	i.1926
816	Tettigoniidae	Pseudophyllinae	Pseudophyllini	Zabalius ophthalmicus	South Africa	Mpumalanga, Mariepskop	30.8833	-24.5833	Potg.	7-16.iii.1978
817	Tettigoniidae	Pseudophyllinae	Pseudophyllini	Zabalius ophthalmicus	South Africa	Limpopo, Kruger Nat. Park, Satara Camp	31.7775	-24.3924	P. Naskrecki & D. Otte	24-26.xi.2006
818	Tettigoniidae	Pseudophyllinae	Pseudophyllini	Zabalius ophthalmicus	South Africa	Mpumalanga, Kruger National Park, Skukuza	31.6	-24.9833	R. Toms	18.iii.1985
819	Tettigoniidae	Pseudophyllinae	Pseudophyllini	Zabalius ophthalmicus	South Africa	Mpumalanga, Skukuza, Kruger National Park	31.5833	-25	P. Brock	11.ii.2004
820	Tettigoniidae	Pseudophyllinae	Pseudophyllini	Zabalius ophthalmicus	South Africa	Gauteng, Pretoria Dist. Pretoria	28.2294	-25.7069	O.P.M. Prozesky	2.ii.1964
821	Tettigoniidae	Pseudophyllinae	Pseudophyllini	Zabalius ophthalmicus	South Africa	Mpumalanga, Ngodwana	30.6333	-25.5833	J.H. Potgieter	15.ii.1973
822	Tettigoniidae	Pseudophyllinae	Pseudophyllini	Zabalius ophthalmicus	South Africa	Mpumalanga, Nelspruit	30.9667	-25.4667	A. C. Tingle	vii.1949
823	Tettigoniidae	Pseudophyllinae	Pseudophyllini	Zabalius ophthalmicus	South Africa	Mpumalanga, Songimvelo Nature Reserve, Lyndon Easte's house	31.0167	-25.9833	P. Naskrecki	28-30.iii.2001
824	Tettigoniidae	Pseudophyllinae	Pseudophyllini	Zabalius ophthalmicus	South Africa	Mpumalanga, Barberton	31.05	-25.7833	Miss de Beer	iii.1906
825	Tettigoniidae	Pseudophyllinae	Pseudophyllini	Zabalius ophthalmicus	South Africa	KwaZulu-Natal, M'Fongosi	32.1667	-27.3		-..
826	Tettigoniidae	Pseudophyllinae	Pseudophyllini	Zabalius ophthalmicus	South Africa	KwaZulu-Natal, Sodwana Bay, 2732DA	32.5667	-27.6333	C. Car	4-5.v.1981
827	Tettigoniidae	Pseudophyllinae	Pseudophyllini	Zabalius ophthalmicus	South Africa	KwaZulu-Natal, Greytown	30.5833	-29.0667	R.B. Copley	6.vii.1969
828	Tettigoniidae	Pseudophyllinae	Pseudophyllini	Zabalius ophthalmicus	South Africa	KwaZulu-Natal, Twinstreams Environmental Education Center, Mtunzini	31.75	-28.95	R. Toms	7-8.i.1982
829	Tettigoniidae	Pseudophyllinae	Pseudophyllini	Zabalius ophthalmicus	South Africa	KwaZulu-Natal, Durban	31.0167	-29.85	M. Coetsee	iv.1948
830	Tettigoniidae	Pseudophyllinae	Pseudophyllini	Zabalius ophthalmicus	South Africa	KwaZulu-Natal, Inanda	30.9167	-29.6		ii.1891
831	Tettigoniidae	Pseudophyllinae	Pseudophyllini	Zabalius ophthalmicus	South Africa	KwaZulu-Natal, Isipingo Beach	30.95	-29.9833	N. van Son	iii.1944
832	Tettigoniidae	Pseudophyllinae	Pseudophyllini	Zabalius ophthalmicus	South Africa	Western Cape, Stellenbosch	18.85	-33.9333	C. Bazelet	iv.2006
833	Tettigoniidae	Pseudophyllinae	Simoderini	Afrophyrama inexpectata	South Africa	Eastern Cape, Port St. John's	29.5333	-31.6333		i.1931
834	Tettigoniidae	Pseudophyllinae	Simoderini	Afrophyrama inexpectata	South Africa	Eastern Cape, Transkei, Poenskop Forest	29.6	-31.5833	R.H. Watmough	14.i.1988
835	Tettigoniidae	Pseudophyllinae	Simoderini	Afrophyrama inexpectata	South Africa	Eastern Cape, Transkei Distr. Silaka Nature Reserve (nr. Port St. John's), forest nr. chalet 18	29.5085	-31.6535	P. Naskrecki & C. Bazelet	15-20.i.2011
836	Tettigoniidae	Saginae	Saginae	Clonia (C.) kalahariensis	South Africa	Northern Cape, Twee Rivieren	20.5667	-26.45	Kalahari Gemsbok Park Exped.	11-20.ii.1958
837	Tettigoniidae	Saginae	Saginae	Clonia (C.) kalahariensis	South Africa	Free State, Abrahams Krl. (am Moder Rivier, westl. Bloemfontein) Free State	25.6333	-28.9333	V. d. Bijl	iv.1916
838	Tettigoniidae	Saginae	Saginae	Clonia (C.) saussurei	South Africa	Limpopo, Louis Trichardt	29.9	-23.05		6.ii.1952
839	Tettigoniidae	Saginae	Saginae	Clonia (C.) saussurei	South Africa	Free State, Bothaville	26.6167	-27.3667	H. Brauns	15.xii.1898
840	Tettigoniidae	Saginae	Saginae	Clonia (C.) saussurei	South Africa	Northern Cape, Colesberg	25.1	-30.7333	M'Ortlepp	vii.1967
841	Tettigoniidae	Saginae	Saginae	Clonia (C.) saussurei	South Africa	Northern Cape, Ysterfontein	24.9654	-30.5377	P. Naskrecki	12.xii.2006
842	Tettigoniidae	Saginae	Saginae	Clonia (C.) saussurei	South Africa	Free State, Hendrik Verwoerdda Nature Reserve Free State	25.5574	-30.5889	P. Naskrecki	13.xii.2006
843	Tettigoniidae	Saginae	Saginae	Clonia (C.) uvarovi	South Africa	Gauteng, Pretoria Dist. Pretoria	28.2294	-25.7069	W.L. Distant	-..
844	Tettigoniidae	Saginae	Saginae	Clonia (C.) uvarovi	South Africa	Mpumalanga, Argent	28.8167	-26.0667	A.L. Capener	20.ix.1939
845	Tettigoniidae	Saginae	Saginae	Clonia (C.) uvarovi	South Africa	Northwest, Potchefst. Dist.	27.1	-26.7167	T. Ayers	-..
846	Tettigoniidae	Saginae	Saginae	Clonia (Hemiclonia) assimilis	South Africa	KwaZulu-Natal, Ingwavuma distr. Gwaliweni [Golweni]	32.3	-27.8333	van Son	7-14.iv.1961
847	Tettigoniidae	Saginae	Saginae	Clonia (Hemiclonia) assimilis	South Africa	KwaZulu-Natal, Umfolosi Dist.	32.1833	-28.5	H.H. Curson	1922
848	Tettigoniidae	Saginae	Saginae	Clonia (Hemiclonia) assimilis	South Africa	KwaZulu-Natal, Giants Castle Nature Reserve, Drakensberg	29.4833	-29.2333	H.H. Curson	8-9.iii.1967
849	Tettigoniidae	Saginae	Saginae	Clonia (Hemiclonia) assimilis	South Africa	KwaZulu-Natal, Port Natal (= Durban)	31.0167	-29.85	Schluter	1870
850	Tettigoniidae	Saginae	Saginae	Clonia (Hemiclonia) assimilis	South Africa	KwaZulu-Natal, Kokstad-Harding Rd. 20 km NE. of Kokstad	29.6285	-30.5078	D.C. Rentz & K.R. Brodey	12.ii.1974
851	Tettigoniidae	Saginae	Saginae	Clonia (Hemiclonia) lalandei	South Africa	Mpumalanga, Nelshoogte P., 30 miles W Barberton	30.8333	-25.8333	M.J.D. White	24.iv.1963
852	Tettigoniidae	Saginae	Saginae	Clonia (Hemiclonia) lalandei	South Africa	Free State, E. entrance to Golden Gate National Park	28.6167	-28.5167	D.C. Rentz & K.R. Brodey	7.ii.1974
853	Tettigoniidae	Saginae	Saginae	Clonia (Hemiclonia) lalandei	South Africa	Free State, Golden Gate Highlands National Park; vic. Glen Reenen Rest Camp; Oribi Loop Free State	28.6532	-28.506	L. Spearman & J. LaPolla	1.iv.2006
854	Tettigoniidae	Saginae	Saginae	Clonia (Hemiclonia) lalandei	South Africa	KwaZulu-Natal, Tarn Hill, Cathedral Peak Area, Drakensberg	29.2167	-28.9667	I. Pajor	23.xii.1988
855	Tettigoniidae	Saginae	Saginae	Clonia (Hemiclonia) melanoptera	South Africa	Northern Cape, Namakwa Distr. Namaqua National Park, Skilpad	17.7777	-30.1634	P. Naskrecki & C. Bazelet	26-28.xi.2009
856	Tettigoniidae	Saginae	Saginae	Clonia (Hemiclonia) melanoptera	South Africa	Western Cape, Clanwilliam, Nardouw	18.7667	-31.9333	SAMC staff	ix.1941
857	Tettigoniidae	Saginae	Saginae	Clonia (Hemiclonia) melanoptera	South Africa	Western Cape, Saldhana Bay	17.95	-33.0167	D.J. De Wet	i.1944
858	Tettigoniidae	Saginae	Saginae	Clonia (Hemiclonia) melanoptera	South Africa	Western Cape, East of Pakhuis Pass	19.0333	-32.15		ix.1947
859	Tettigoniidae	Saginae	Saginae	Clonia (Hemiclonia) melanoptera	South Africa	Western Cape, Leipoldtville	18.4833	-32.2167		xi.1959
860	Tettigoniidae	Saginae	Saginae	Clonia (Hemiclonia) melanoptera	South Africa	Western Cape, Leipoldtville - Eland's Bay	18.4833	-32.2167		xi.1948
861	Tettigoniidae	Saginae	Saginae	Clonia (Hemiclonia) melanoptera	South Africa	Western Cape, turnoff on R365 to Lambert's Bay	18.4684	-32.2272	P. Naskrecki & C. Bazelet	10.i.2011
862	Tettigoniidae	Saginae	Saginae	Clonia (Hemiclonia) melanoptera	South Africa	Western Cape, Cederberg distr. Cederberg Wilderness Area, plateau nr. Wolfberg Cracks	19.2737	-32.4689	P. Naskrecki & C. Bazelet	4.i.2011
863	Tettigoniidae	Saginae	Saginae	Clonia (Hemiclonia) melanoptera	South Africa	Western Cape, Cederberg distr. Cederberg Wilderness Park; vic. Algeria Restcamp	19.0865	-32.396	L. Spearman & J. LaPolla	7.x.2005
864	Tettigoniidae	Saginae	Saginae	Clonia (Hemiclonia) melanoptera	South Africa	Western Cape, Cederberg distr. Jamaka (Farm Grootkloof)	19.0207	-32.3366	P. Naskrecki	5.xii.2006
865	Tettigoniidae	Saginae	Saginae	Clonia (Hemiclonia) melanoptera	South Africa	Western Cape, Cederberg distr. Kardoesie Farm, nr. Citrusdal	18.9509	-32.6302	P. Naskrecki & C. Bazelet	4-5.xii.2006
866	Tettigoniidae	Saginae	Saginae	Clonia (Hemiclonia) melanoptera	South Africa	Western Cape, Cederberg distr. Kromrivier	19.2837	-32.5376	P. Naskrecki & C. Bazelet	2.i.2011
867	Tettigoniidae	Saginae	Saginae	Clonia (Hemiclonia) melanoptera	South Africa	Western Cape, Cederberg distr. nr. Kromrivier	19.2879	-32.5209	P. Naskrecki	2.i.2011
868	Tettigoniidae	Saginae	Saginae	Clonia (Hemiclonia) melanoptera	South Africa	Western Cape, Wemmershoek (bei Franschhoek)	19.05	-33.8667	A. Safi	xii.1944
869	Tettigoniidae	Saginae	Saginae	Clonia (Hemiclonia) melanoptera	South Africa	Western Cape, Wit River Valley, Bains Kloof	19.1333	-33.5833	Mus. Exped.	xii.1949
870	Tettigoniidae	Saginae	Saginae	Clonia (Hemiclonia) melanoptera	South Africa	Western Cape, Malmesbury	18.7333	-33.45		-..
871	Tettigoniidae	Saginae	Saginae	Clonia (Hemiclonia) melanoptera	South Africa	Western Cape, Paarl	18.9667	-33.7333	G. Hawk	x.1919
872	Tettigoniidae	Saginae	Saginae	Clonia (Hemiclonia) melanoptera	South Africa	Western Cape, Stellenbosch	18.85	-33.9333		xi.1897
873	Tettigoniidae	Saginae	Saginae	Clonia (Hemiclonia) melanoptera	South Africa	Western Cape, Witte River, Wellington	19	-33.6333	K.H. Barnard	xi.1922
874	Tettigoniidae	Saginae	Saginae	Clonia (Hemiclonia) melanoptera	South Africa	Western Cape, prope Zwellendam? (= Swellendam)	20.4333	-34.0333	Lichtenst.	-..
875	Tettigoniidae	Saginae	Saginae	Clonia (Hemiclonia) melanoptera	South Africa	Western Cape, Jonaskop	19.5186	-33.9463	P. Naskrecki & P. Grant	9.i.2011
876	Tettigoniidae	Saginae	Saginae	Clonia (Hemiclonia) melanoptera	South Africa	Western Cape, Matroosberg Nature Reserve, nr. Ceres	19.6346	-33.3389	P. Naskrecki, C. Bazelet & P. Grant	26.i.2011
877	Tettigoniidae	Saginae	Saginae	Clonia (Hemiclonia) melanoptera	South Africa	Western Cape, Cape of Good Hope	18.3333	-34.1667	Novara-Reise	2-26.x.1857
878	Tettigoniidae	Saginae	Saginae	Clonia (Hemiclonia) melanoptera	South Africa	Western Cape, Kleinmond Nature Res.	19	-34.3333	H.G. Robertson	16.ii.1994
879	Tettigoniidae	Saginae	Saginae	Clonia (Hemiclonia) melanoptera	South Africa	Western Cape, Fish Hoek	18.8667	-34.1667	C.J. French	-..
880	Tettigoniidae	Saginae	Saginae	Clonia (Hemiclonia) melanoptera	South Africa	Western Cape, Maanschijnkop, 7 miles E Hermanus	19.3333	-34.3833	Swedish South African Expedition (Brinck-Rudebeck)	21.xii.1950
881	Tettigoniidae	Saginae	Saginae	Clonia (Leptoclonia) minuta	South Africa	Northern Cape, Ysterfontein	24.9654	-30.5377	P. Naskrecki	12.xii.2006
882	Tettigoniidae	Saginae	Saginae	Clonia (Leptoclonia) minuta	South Africa	Western Cape, Cederberg distr. Cederberg Wilderness Area, Wolfberg Cracks	19.2768	-32.4731	P. Naskrecki & C. Bazelet	4.xii.2006
883	Tettigoniidae	Saginae	Saginae	Clonia (Leptoclonia) minuta	South Africa	Western Cape, Wemmershoek (bei Franschhoek)	19.05	-33.8667	A. Safi	xii.1944
884	Tettigoniidae	Saginae	Saginae	Clonia (Leptoclonia) minuta	South Africa	Western Cape, Cape flats	18.6333	-34.0333	K.H.L. Key	xii.1930
885	Tettigoniidae	Saginae	Saginae	Clonia (Leptoclonia) minuta	South Africa	Western Cape, Ceres	19.3167	-33.3667	R.E. Turner	ii.1925
886	Tettigoniidae	Saginae	Saginae	Clonia (Leptoclonia) minuta	South Africa	Western Cape, Jonaskop, site 006	19.5167	-33.9247	P. Naskrecki & P. Grant	9.i.2011
887	Tettigoniidae	Saginae	Saginae	Clonia (Leptoclonia) vansoni	South Africa	Northern Cape, Okiep	17.9	-29.6	L.P.	17.x.1885
888	Tettigoniidae	Saginae	Saginae	Clonia (Leptoclonia) vansoni	South Africa	Northern Cape, Jackals Water, Bushmanland	22.55	-29.8167	Lightfoot	x.1911
889	Tettigoniidae	Saginae	Saginae	Clonia (Leptoclonia) vansoni	South Africa	Western Cape, Lamberts Bay	18.3333	-32.1		xi.1956
890	Tettigoniidae	Saginae	Saginae	Clonia (Leptoclonia) vansoni	South Africa	Eastern Cape, Vanrhynsdorp	18.7333	-31.6167	G. van Son	6-8.xi.1933
891	Tettigoniidae	Saginae	Saginae	Clonia (Leptoclonia) vansoni	South Africa	Western Cape, between Lambert's Bay and Eland's Bay, on R365	18.4477	-32.2216	P. Naskrecki & C. Bazelet	10.i.2011
892	Tettigoniidae	Saginae	Saginae	Clonia (Leptoclonia) vansoni	South Africa	Western Cape, turnoff on R365 to Lambert's Bay	18.4684	-32.2272	P. Naskrecki & C. Bazelet	10.i.2011
893	Tettigoniidae	Saginae	Saginae	Clonia (Leptoclonia) vansoni	South Africa	Western Cape, Worcester	19.4333	-33.65	R.E. Turner	xii.1933
894	Tettigoniidae	Saginae	Saginae	Clonia (Leptoclonia) vansoni	South Africa	Western Cape, Ceres	19.3167	-33.3667	Th. Mo.	i.1930
895	Tettigoniidae	Saginae	Saginae	Clonia (Leptoclonia) vansoni	South Africa	Western Cape, 18 miles E of Touws R. to Hondewater	20.8817	-33.669		xii.1962
896	Tettigoniidae	Saginae	Saginae	Clonia (Leptoclonia) vansoni	South Africa	Western Cape, Matjiesfontein	20.5833	-33.2167	C.G.C. Dickson	17.xii.1958
897	Tettigoniidae	Saginae	Saginae	Clonia (Leptoclonia) vittata	South Africa	Northern Cape, Kalahari Gemsbok Nat. Park	20.3333	-25.6833	D.P.H. Prozesky	15.ii.1962
898	Tettigoniidae	Saginae	Saginae	Clonia (Leptoclonia) vittata	South Africa	Northern Cape, Rietfontein	20.0333	-26.7333	H.D. Brown	13.ii.1961
899	Tettigoniidae	Saginae	Saginae	Clonia (Leptoclonia) vittata	South Africa	Northern Cape, 12 miles W Upington	21.0621	-28.3943	H.D. Brown	16.xi.1962
900	Tettigoniidae	Saginae	Saginae	Clonia (Leptoclonia) vittata	South Africa	Northern Cape, Griquatown	23.25	-28.85	A. Walters	vi.1894
901	Tettigoniidae	Saginae	Saginae	Clonia (Leptoclonia) vittata	South Africa	Free State, Luckhoff	24.7833	-29.75	J.C. Faure	-..
902	Tettigoniidae	Saginae	Saginae	Clonia (Leptoclonia) vittata	South Africa	Northern Cape, Namakwa Distr. Namaqua National Park, Skilpad	17.7777	-30.1634	P. Naskrecki & C. Bazelet	26-28.xi.2009
903	Tettigoniidae	Saginae	Saginae	Clonia (Leptoclonia) vittata	South Africa	Northern Cape, 25 miles W De Aar	23.6203	-30.5871	H.D. Brown	4-5.xii.1960
904	Tettigoniidae	Saginae	Saginae	Clonia (Leptoclonia) vittata	South Africa	Northern Cape, 2 miles SE De Aar	24.0167	-30.65	H.D. Brown	5.xii.1960
905	Tettigoniidae	Saginae	Saginae	Clonia (Leptoclonia) vittata	South Africa	Northern Cape, Ysterfontein	24.9654	-30.5377	P. Naskrecki	12.xii.2006
906	Tettigoniidae	Saginae	Saginae	Clonia (Leptoclonia) vittata	South Africa	Eastern Cape, Graaff-Reinet, 27 miles NE	24.7383	-31.9384	H.D. Brown	23.i.1963
907	Tettigoniidae	Saginae	Saginae	Clonia (Leptoclonia) vittata	South Africa	Mpumalanga, 14 miles E Middelburg	25.2378	-31.4597	H.D. Brown	8-14.xii.1960
908	Tettigoniidae	Saginae	Saginae	Clonia (Leptoclonia) vittata	South Africa	Western Cape, 4 miles N Koup Station	21.293	-33.0878	H.D. Brown	7.xii.1961
909	Tettigoniidae	Saginae	Saginae	Clonia (Leptoclonia) vittata	South Africa	Western Cape, 4 miles N Merweville	21.5141	-32.6149	H.D. Brown	7.xii.1961
910	Tettigoniidae	Saginae	Saginae	Clonia (Leptoclonia) vittata	South Africa	Western Cape, 35 miles WSW Beaufort West	22.1084	-32.6609	H.D. Brown	6-12.xii.1961
911	Tettigoniidae	Saginae	Saginae	Clonia (Leptoclonia) vittata	South Africa	Eastern Cape, between Beaufort West and Aberdeen, on R61	23.3541	-32.5714	P. Naskrecki & D. Otte	10.xii.2006
912	Tettigoniidae	Saginae	Saginae	Clonia (Leptoclonia) vittata	South Africa	Eastern Cape, 12 miles N Aberdeen	24.0667	-32.4833	H.D. Brown	19.i.1963
913	Tettigoniidae	Saginae	Saginae	Clonia (Leptoclonia) vittata	South Africa	Western Cape, Montagu	20.1167	-33.7833	D.R.K.	i.1886
914	Tettigoniidae	Saginae	Saginae	Clonia (Leptoclonia) vittata	South Africa	Eastern Cape, Willowmore	23.4833	-33.2833	H. Brauns	iii.1916
915	Tettigoniidae	Saginae	Saginae	Clonia (Xanthoclonia) tessellata	South Africa	Northwest, Klerksdorp	26.6667	-26.8667	Fry.	-..
916	Tettigoniidae	Saginae	Saginae	Clonia (Xanthoclonia) tessellata	South Africa	Eastern Cape, nr. Burgersdorp	26.1522	-31.2272	P. Naskrecki & D. Otte	27.xi.2006
917	Tettigoniidae	Saginae	Saginae	Clonia (Xanthoclonia) tessellata	South Africa	Eastern Cape, Port Elizabeth	25.5833	-33.9667	Adler	1876
918	Tettigoniidae	Saginae	Saginae	Clonia (Xanthoclonia) tessellata	South Africa	Eastern Cape, Grahamstown	26.5333	-33.3		-..
919	Tettigoniidae	Saginae	Saginae	Clonia (Xanthoclonia) tessellata	South Africa	Western Cape, Cape of Good Hope	18.3333	-34.1667		-..
920	Tettigoniidae	Saginae	Saginae	Clonia wahlbergi	South Africa	Limpopo, Shilouvan [Shiluvane]	30.2667	-24.0333	Junod	-..
921	Tettigoniidae	Saginae	Saginae	Clonia wahlbergi	South Africa	Limpopo, Leydsdorp	30.5333	-23.9833		xii.1902
922	Tettigoniidae	Saginae	Saginae	Clonia wahlbergi	South Africa	Northern Cape, Kgalagadi Nat. P., nr. Nossob Rest Camp (Nossob6)	20.3866	-25.1229	L. Strauss & C. Bazelet	3.xii.2010
923	Tettigoniidae	Saginae	Saginae	Clonia wahlbergi	South Africa	Northern Cape, Kgalagadi Nat. P., nr. Nossob Rest Camp (Nossob5)	20.4233	-25.1162	L. Strauss & C. Bazelet	3.xii.2010
924	Tettigoniidae	Saginae	Saginae	Clonia wahlbergi	South Africa	Limpopo, junction of Crocodile and Marico rivers	26.8833	-24.2	Tucker	II.1918
925	Tettigoniidae	Saginae	Saginae	Clonia wahlbergi	South Africa	Limpopo, Nylstroom	28.4	-24.7	G.P.F. v. Dam	16-31.xii.1923
926	Tettigoniidae	Saginae	Saginae	Clonia wahlbergi	South Africa	Northwest, 23 km S Bloemhof	28.9916	-24.2738	D.C.F. Rentz	7.iii.1974
927	Tettigoniidae	Saginae	Saginae	Clonia wahlbergi	South Africa	Limpopo, Kruger Nat. Park, Satara Camp	31.7775	-24.3924	P. Naskrecki & D. Otte	24-26.xi.2006
928	Tettigoniidae	Saginae	Saginae	Clonia wahlbergi	South Africa	Northern Cape, Kgalagadi Nat. P., nr. Nossob Rest Camp (Nossob1)	20.5972	-25.397	L. Strauss & C. Bazelet	3.xii.2010
929	Tettigoniidae	Saginae	Saginae	Clonia wahlbergi	South Africa	Gauteng, Pretoria Dist. Pretoria	28.2294	-25.7069		6.ii.1914
930	Tettigoniidae	Saginae	Saginae	Clonia wahlbergi	South Africa	Mpumalanga, Barberton	31.05	-25.7833	Miss de Beer	iii.1906
931	Tettigoniidae	Saginae	Saginae	Clonia wahlbergi	South Africa	Mpumalanga, Louwscreek near Barbeton	31.3	-25.6333	G. v. D./A. Rob	1920
932	Tettigoniidae	Saginae	Saginae	Clonia wahlbergi	South Africa	KwaZulu-Natal, Ndumu	32.25	-26.9167	H. Patterson	9-11.i.1962
933	Tettigoniidae	Saginae	Saginae	Clonia wahlbergi	South Africa	KwaZulu-Natal, Jozini Dam, Lebombo Mts.	31.7	-27.4	Vari & Steenstra	11-14.xii.1961
934	Tettigoniidae	Saginae	Saginae	Clonia wahlbergi	South Africa	KwaZulu-Natal, Hluhluwe Game Reserve	32.0833	-28.0833	D. Gillissen & L. Blommers	27-28.ii.1967
935	Tettigoniidae	Saginae	Saginae	Clonia wahlbergi	South Africa	KwaZulu-Natal, Nagana Res. Lab.	32.2167	-27.6	Curson	1922
936	Tettigoniidae	Saginae	Saginae	Clonia wahlbergi	South Africa	KwaZulu-Natal, Weenen	30.0667	-28.85	H.P. Thomasset	iii.1925
937	Tettigoniidae	Saginae	Saginae	Clonia wahlbergi	South Africa	KwaZulu-Natal, Muden	30.3833	-28.9667	E.E. English	ii.1931
938	Tettigoniidae	Saginae	Saginae	Clonia wahlbergi	South Africa	KwaZulu-Natal, Riverview	32.1667	-28.4167	H. Perry	22.i.1953
939	Tettigoniidae	Saginae	Saginae	Clonia wahlbergi	South Africa	KwaZulu-Natal, Umfolosi Dist.	32.1833	-28.5	H.H. Curson	1922
940	Tettigoniidae	Saginae	Saginae	Clonia wahlbergi	South Africa	KwaZulu-Natal, Port Natal (= Durban)	31.0167	-29.85		-..
941	Tettigoniidae	Saginae	Saginae	Clonia wahlbergi	South Africa	Northern Cape, Victoria West	23.1167	-31.4	W.H. English	16.ii.1891
942	Tettigoniidae	Saginae	Saginae	Clonia wahlbergi	South Africa	Western Cape, Waterberg	18.75	-32.5167		-..
943	Tettigoniidae	Saginae	Saginae	Clonia wahlbergi	South Africa	Western Cape, Laingsburg Dist. Merweville	21.5167	-32.6667	H. Zinn	i.1959
944	Tettigoniidae	Saginae	Saginae	Peringueyella rentzi	South Africa	Gauteng, 4 km N of Strijdom Tunnel (on Olifant River)	30.583	-24.4129	D.C.F. Rentz	31.i.1974
945	Tettigoniidae	Saginae	Saginae	Peringueyella rentzi	South Africa	Gauteng, Klaserie Nature Sanctuary	31.0333	-24.55	D.C.F. Rentz	30.i.1974
946	Tettigoniidae	Saginae	Saginae	Peringueyella rentzi	South Africa	Mpumalanga, nr. Kruger road btw. Orpen Gate & Acornhoek	31.4524	-24.6774	D.C.F. Rentz	29.i.1974
947	Tettigoniidae	Saginae	Saginae	Peringueyella rentzi	South Africa	Mpumalanga, Clanor (nr. Skukusa Gate)	31.6	-24.9833	Otte & Cade	31.iii.1982
948	Tettigoniidae	Saginae	Saginae	Peringueyella zulu	South Africa	KwaZulu-Natal, Nagana Res. Lab.	32.2167	-27.6	Curson	1922
949	Tettigoniidae	Saginae	Saginae	Peringueyella zulu	South Africa	KwaZulu-Natal, Umfolosi Dist.	32.1833	-28.5	H.H. Curson	1922
950	Tettigoniidae	Saginae	Saginae	Peringueyella jocosa	South Africa	Limpopo, Louis Trichardt	29.9	-23.05	R.F. Lawrence	i-ii.1928
951	Tettigoniidae	Saginae	Saginae	Peringueyella jocosa	South Africa	Limpopo, Haenertsburg	29.95	-23.9333	D.C.F. Rentz	3.ii.1974
952	Tettigoniidae	Saginae	Saginae	Peringueyella jocosa	South Africa	Limpopo, 5 miles NE Duiwelskloof	30.1333	-23.7	H.D. Brown	13.xi.1963
953	Tettigoniidae	Saginae	Saginae	Peringueyella jocosa	South Africa	Limpopo, Leydsdorp	30.5333	-23.9833	H. Junod	1902
954	Tettigoniidae	Saginae	Saginae	Peringueyella jocosa	South Africa	Limpopo, Bangu Gorge, Kruger N.P.	31.8333	-23.9667	D.W. Rorke	21-23.iv.1961
955	Tettigoniidae	Saginae	Saginae	Peringueyella jocosa	South Africa	Limpopo, Blyde River Canyon	30.7987	-24.5724	B. Gcumisa, C. Bazelet & P. Naskrecki	2.iii.2008
956	Tettigoniidae	Saginae	Saginae	Peringueyella jocosa	South Africa	Limpopo, Kruger Nat. Park, Satara Camp	31.7775	-24.3924	Janse & Vari	27.iii.1952
957	Tettigoniidae	Saginae	Saginae	Peringueyella jocosa	South Africa	Northwest, Rustenburg	27.25	-25.6667		-..
958	Tettigoniidae	Saginae	Saginae	Peringueyella jocosa	South Africa	KwaZulu-Natal, Ndumu Game Reserve	32.25	-26.8667	Gillisen & Blommers	20-24.ii.1967
959	Tettigoniidae	Saginae	Saginae	Peringueyella jocosa	South Africa	Free State, Bothaville	26.6167	-27.3667	H. Brauns	1899
960	Tettigoniidae	Saginae	Saginae	Peringueyella jocosa	South Africa	KwaZulu-Natal, Lake Sibayi	32.6833	-27.3333	D. Gillissen	15-18.i.1967
961	Tettigoniidae	Tettigoniinae	Arytropteridini	Alfredectes semiaeneus	South Africa	Western Cape, Cape Peninsula, Hout Bay, Skoorsteenkop	18.35	-34.0167	Swedish South African Expedition (Brinck-Rudebeck)	14.ii.1951
962	Tettigoniidae	Tettigoniinae	Arytropteridini	Alfredectes semiaeneus	South Africa	Western Cape, Cape Town	18.4167	-33.9167	Lord Gladstone	iv.1912
963	Tettigoniidae	Tettigoniinae	Arytropteridini	Alfredectes semiaeneus	South Africa	Western Cape, Kirstenbosch	18.4333	-33.9833		-..
964	Tettigoniidae	Tettigoniinae	Arytropteridini	Alfredectes semiaeneus	South Africa	Western Cape, Assegaaibos, La Motte	19.0667	-33.9667	G. van Son	x.1940
965	Tettigoniidae	Tettigoniinae	Arytropteridini	Alfredectes semiaeneus	South Africa	Western Cape, Newlands	18.4833	-33.9667	K.H.L. Key	ii.1930
966	Tettigoniidae	Tettigoniinae	Arytropteridini	Alfredectes semiaeneus	South Africa	Western Cape, Plumstead	18.4667	-34.0167	A. Barwick	i.1943
967	Tettigoniidae	Tettigoniinae	Arytropteridini	Alfredectes semiaeneus	South Africa	Western Cape, Somerset West	18.8602	-34.0574	W.R. Vyuer	i.1949
968	Tettigoniidae	Tettigoniinae	Arytropteridini	Alfredectes semiaeneus	South Africa	Western Cape, Stellenbosch	18.85	-33.9333	J. Neehling	1982
969	Tettigoniidae	Tettigoniinae	Arytropteridini	Alfredectes semiaeneus	South Africa	Western Cape, Jonaskop	19.5076	-33.9639	P. Naskrecki & P. Grant	8.i.2011
970	Tettigoniidae	Tettigoniinae	Arytropteridini	Alfredectes semiaeneus	South Africa	Western Cape, 3 km N. of Riversdale, Garcia's Pass Rd	21.2395	-34.0651	D.C. Rentz & K.R. Brodey	18.ii.1974
971	Tettigoniidae	Tettigoniinae	Arytropteridini	Alfredectes semiaeneus	South Africa	Western Cape, Buffeljagsrivier, 4 miles E Swellendam	20.5167	-34.0333	Swedish South African Expedition (Brinck-Rudebeck)	27.ii.1951
972	Tettigoniidae	Tettigoniinae	Arytropteridini	Alfredectes semiaeneus	South Africa	Western Cape, Jonkersberg	22.2167	-33.9333	K.H.L. Key	i.1932
973	Tettigoniidae	Tettigoniinae	Arytropteridini	Alfredectes semiaeneus	South Africa	Western Cape, Kamnassie	22.4167	-33.65	SAMC staff	i.1940
974	Tettigoniidae	Tettigoniinae	Arytropteridini	Alfredectes semiaeneus	South Africa	Western Cape, Montague Pass	22.45	-33.8667	Dr. Brauns	1.x.1922
975	Tettigoniidae	Tettigoniinae	Arytropteridini	Alfredectes semiaeneus	South Africa	Western Cape, Keurboomsrivier	23.4167	-34.0167	H.D. Brown	11.ix.1960
976	Tettigoniidae	Tettigoniinae	Arytropteridini	Alfredectes semiaeneus	South Africa	Western Cape, Knysna	23.0333	-34.0333	E.R. Helwig	4.iv.1939
977	Tettigoniidae	Tettigoniinae	Arytropteridini	Alfredectes semiaeneus	South Africa	Western Cape, Knysna Forest	23.0667	-33.9333	J. Londt & K. Miller	1.xi.1978
978	Tettigoniidae	Tettigoniinae	Arytropteridini	Alfredectes semiaeneus	South Africa	Western Cape, Plettenberg Bay	23.35	-34.0833	R. Toms	2.ii.1983
979	Tettigoniidae	Tettigoniinae	Arytropteridini	Alfredectes semiaeneus	South Africa	Eastern Cape, Baavianskloof Wilderness Area	23.8474	-33.7503	P. Naskrecki	13.iii.2008
980	Tettigoniidae	Tettigoniinae	Arytropteridini	Alfredectes semiaeneus	South Africa	Eastern Cape, Baavianskloof Wilderness Area, nr. Joubertina on R62	23.8188	-33.7787	P. Naskrecki	13.iii.2008
981	Tettigoniidae	Tettigoniinae	Arytropteridini	Alfredectes semiaeneus	South Africa	Eastern Cape, Bloukrans River, 20 miles ENE Plettenbergbaai	23.65	-33.9833	Swedish South African Expedition (Brinck-Rudebeck)	11.i.1951
982	Tettigoniidae	Tettigoniinae	Arytropteridini	Alfredectes semiaeneus	South Africa	Eastern Cape, Tsitsikamma Nat. P., 6 km S of Stormrivier	23.8964	-34.0205	P. Naskrecki & C. Bazelet	7-8.x.2008
983	Tettigoniidae	Tettigoniinae	Arytropteridini	Alfredectes semiaeneus	South Africa	Western Cape, Tsitsikama Forest Reserve, Hwy N2	23.9167	-34.0167	D.C. Rentz & K.R. Brodey	18.ii.1974
984	Tettigoniidae	Tettigoniinae	Arytropteridini	Alfredectes semiaeneus	South Africa	Eastern Cape, Port Elizabeth	25.5833	-33.9667	H. Braunsby	15.vii.1948
985	Tettigoniidae	Tettigoniinae	Arytropteridini	Alfredectes semiaeneus	South Africa	Eastern Cape, Grahamstown, home of Martin Villet. GPS estimated from Google Earth	26.6083	-33.3083	K. Hill, D. Marshall & M. Villet	25.xii.2009
986	Tettigoniidae	Tettigoniinae	Arytropteridini	Alfredectes semiaeneus	South Africa	Western Cape, Cape of Good Hope	18.3333	-34.1667		-..
987	Tettigoniidae	Tettigoniinae	Arytropteridini	Alfredectes semiaeneus	South Africa	Western Cape, Cape Point	18.4833	-34.35	Ross and Leech	26.iv.1958
988	Tettigoniidae	Tettigoniinae	Arytropteridini	Alfredectes semiaeneus	South Africa	Western Cape, near Hermanus	19.2333	-34.4167		-..
989	Tettigoniidae	Tettigoniinae	Arytropteridini	Alfredectes semiaeneus	South Africa	Eastern Cape, 22.5 km S. Jeffreys Bay	24.7177	-34.1666	D.C. Rentz & K.R. Brodey	17.ii.1974
990	Tettigoniidae	Tettigoniinae	Arytropteridini	Anarytropteris sp. n.	South Africa	Limpopo, Drakensbergs Buffelsfontein Reserve	30.7543	-24.7153	P. Naskrecki & D. Otte	22-24.xi.2006
991	Tettigoniidae	Tettigoniinae	Arytropteridini	Anarytropteris sp. n.	South Africa	KwaZulu-Natal, Vernon Crookes Game Reserve	30.45	-29.75	M. Villet	ii.1991
992	Tettigoniidae	Tettigoniinae	Arytropteridini	Arytropteris basalis	South Africa	KwaZulu-Natal, Ingwavuma distr. Gwaliweni [Golweni]	32.3	-27.8333	G. van Son	7-14.iv.1961
993	Tettigoniidae	Tettigoniinae	Arytropteridini	Arytropteris basalis	South Africa	KwaZulu-Natal, Cape Vidal, St. Lucia	32.5333	-28.0667	H. D. Brown & E. Koster	ii.1971
994	Tettigoniidae	Tettigoniinae	Arytropteridini	Arytropteris basalis	South Africa	Limpopo, Sordwana Bay	32.5667	-27.7	H. D. Brown	15.iii.1976
995	Tettigoniidae	Tettigoniinae	Arytropteridini	Arytropteris basalis	South Africa	KwaZulu-Natal, N'Kandhla Forest	31.1333	-28.7167	R.F. Lawrence	i.1937
996	Tettigoniidae	Tettigoniinae	Arytropteridini	Arytropteris basalis	South Africa	KwaZulu-Natal, Twinstreams Environmental Education Center, Mtunzini	31.75	-28.95	R. Toms	7-8.i.1982
997	Tettigoniidae	Tettigoniinae	Arytropteridini	Arytropteris basalis	South Africa	KwaZulu-Natal, 19 km S. of Empangeni	31.8207	-28.9061	D.C. Rentz & K.R. Brodey	9.ii.1974
998	Tettigoniidae	Tettigoniinae	Arytropteridini	Arytropteris basalis	South Africa	KwaZulu-Natal, Cape Vidal, St Lucia, Mission Rocks	32.4917	-28.2667	Borquin	summer 1980
999	Tettigoniidae	Tettigoniinae	Arytropteridini	Arytropteris basalis	South Africa	KwaZulu-Natal, Durban	31.0167	-29.85	F. Muir	1902
1000	Tettigoniidae	Tettigoniinae	Arytropteridini	Arytropteris basalis	South Africa	KwaZulu-Natal, Durban	31.0167	-29.85	Walker,J.B.	-..
1001	Tettigoniidae	Tettigoniinae	Arytropteridini	Arytropteris granulithorax	South Africa	KwaZulu-Natal, Cape Vidal, St. Lucia	32.5333	-28.0667	D.C. Rentz & K.R. Brodey	9.ii.1974
1002	Tettigoniidae	Tettigoniinae	Arytropteridini	Arytropteris granulithorax	Lesotho	Qachas Nek, 20 miles N Matatiele	28.6833	-30.1166	Swedish South African Expedition (Brinck-Rudebeck)	7.iii.1951
1003	Tettigoniidae	Tettigoniinae	Arytropteridini	Arytropteris granulithorax	South Africa	KwaZulu-Natal, Pietermaritzburg, Botanical Garden	30.3427	-29.6034	P. Naskrecki	8.iii.2008
1004	Tettigoniidae	Tettigoniinae	Arytropteridini	Arytropteris granulithorax	South Africa	Eastern Cape, Pondoland, Embotyi Forest	29.7333	-31.45	G. van Son	25-28.ii.1957
1005	Tettigoniidae	Tettigoniinae	Arytropteridini	Arytropteris granulithorax	South Africa	Eastern Cape, Port St. John's	29.5333	-31.6333	G. C. Shortridge	-..
1006	Tettigoniidae	Tettigoniinae	Arytropteridini	Arytropteris pondo	South Africa	Eastern Cape, Port St. Johns, Mt. Thesiger	29.4667	-31.6	R. Toms	31.xii.1980
1007	Tettigoniidae	Tettigoniinae	Arytropteridini	Arytropteris pondo	South Africa	Eastern Cape, Transkei Distr. Silaka Nature Reserve (nr. Port St. John's), forest nr. chalet 18	29.5085	-31.6535	P. Naskrecki & C. Bazelet	15-20.i.2011
1008	Tettigoniidae	Tettigoniinae	Arytropteridini	Arytropteris pondo	South Africa	Eastern Cape, Transkei Distr. Silaka Nature Reserve (nr. Port St. John's), main trail	29.5014	-31.6522	P. Naskrecki & C. Bazelet	16-20.i.2011
1009	Tettigoniidae	Tettigoniinae	Arytropteridini	Ceresia pulchripes	South Africa	Western Cape, Cederberg distr. Cederberg Wilderness Area, nr. Wolfberg Arch	19.2724	-32.4658	P. Naskrecki & P. Grant	17.iii.2008
1010	Tettigoniidae	Tettigoniinae	Arytropteridini	Ceresia pulchripes	South Africa	Western Cape, Cederberg distr. Cederberg Wilderness Park; vic. Algeria Restcamp	19.0868	-32.3957	L. Spearman & J. LaPolla	7.x.2005
1011	Tettigoniidae	Tettigoniinae	Arytropteridini	Ceresia pulchripes	South Africa	Western Cape, Cederberg distr. Jamaka (Farm Grootkloof)	19.0207	-32.3366	P. Naskrecki	5.xii.2006
1012	Tettigoniidae	Tettigoniinae	Arytropteridini	Ceresia pulchripes	South Africa	Western Cape, Cederberg distr. Kromrivier	19.2837	-32.5376	P. Naskrecki & C. Bazelet	2.i.2011
1013	Tettigoniidae	Tettigoniinae	Arytropteridini	Ceresia pulchripes	South Africa	Western Cape, Cederberg distr. Matjiesrivier Nat. Res., nr. Matjiesrivier river	19.3268	-32.5052	P. Naskrecki & C. Bazelet	1.xii.2009
1014	Tettigoniidae	Tettigoniinae	Arytropteridini	Ceresia pulchripes	South Africa	Western Cape, Cederberg distr. Matjiesrivier Nat. Res., nr. Stadsaal caves	19.3175	-32.5221	P. Naskrecki & C. Bazelet	4.i.2011
1015	Tettigoniidae	Tettigoniinae	Arytropteridini	Ceresia pulchripes	South Africa	Western Cape, Sandveld Buffelsontein Game and Nature Reserve	18.2306	-33.2756	P. Naskrecki & C. Bazelet	3.xii.2006
1016	Tettigoniidae	Tettigoniinae	Arytropteridini	Ceresia pulchripes	South Africa	Western Cape, Ceres	19.3167	-33.3667	L. Peringuey	1916
1017	Tettigoniidae	Tettigoniinae	Arytropteridini	Ceresia pulchripes	South Africa	Western Cape, Jonaskop	19.5186	-33.9463	P. Naskrecki & P. Grant	9.i.2011
1018	Tettigoniidae	Tettigoniinae	Arytropteridini	Ceresia pulchripes	South Africa	Western Cape, Jonaskop, site 006	19.5167	-33.9247	P. Naskrecki & P. Grant	22.xi.2009
1019	Tettigoniidae	Tettigoniinae	Arytropteridini	Ceresia pulchripes	South Africa	Western Cape, Matroosberg Nature Reserve, nr. Ceres	19.6346	-33.3389	P. Naskrecki, C. Bazelet & P. Grant	26.i.2011
1020	Tettigoniidae	Tettigoniinae	Arytropteridini	Thoracistus arboreus	South Africa	Free State, Clarens Hotel	28.4167	-28.5167	D. C. F. Rentz & K. R. Brodey	7.ii.1974
1021	Tettigoniidae	Tettigoniinae	Arytropteridini	Thoracistus aureoportalis	South Africa	Free State, Bethlehem	28.3	-28.2333	W. Furst	24.ii.1958
1022	Tettigoniidae	Tettigoniinae	Arytropteridini	Thoracistus aureoportalis	South Africa	Free State, E. entrance to Golden Gate National Park	28.6167	-28.5167	D.C. Rentz & K.R. Brodey	7.ii.1974
1023	Tettigoniidae	Tettigoniinae	Arytropteridini	Thoracistus aureoportalis	South Africa	KwaZulu-Natal, Weenen, near Katoombe Mt.	30.0667	-28.85	H.F. Thomasset	30.i.1927
1024	Tettigoniidae	Tettigoniinae	Arytropteridini	Thoracistus aureoportalis	South Africa	KwaZulu-Natal, Giant's Castle Game reserve	29.4833	-29.2333	Otte & Glenn	15.iv.1986
1025	Tettigoniidae	Tettigoniinae	Arytropteridini	Thoracistus aureoportalis	South Africa	KwaZulu-Natal, White Mtn Resour, near Giants Castle	29.4833	-29.2333	R.H. Watmough	16.v.1976
1026	Tettigoniidae	Tettigoniinae	Arytropteridini	Thoracistus jambila	South Africa	Limpopo, God's Window, nr. Graskop	30.8665	-24.9061	P. Naskrecki & C. Bazelet	2.iii.2008
1027	Tettigoniidae	Tettigoniinae	Arytropteridini	Thoracistus jambila	South Africa	Limpopo, Drakensbergs Buffelsfontein Reserve	30.7543	-24.7153	P. Naskrecki & D. Otte	22-24.xi.2006
1028	Tettigoniidae	Tettigoniinae	Arytropteridini	Thoracistus jambila	South Africa	Mpumalanga, Sabie	30.7833	-25.1	T. A. P. de Beer	3.xi.1943 - 9.i.1944
1029	Tettigoniidae	Tettigoniinae	Arytropteridini	Thoracistus jambila	South Africa	Mpumalanga, 8 km SW. Nelspruit on Hermansburg Rd	30.9197	-25.5145	D. C. F. Rentz & K. R. Brodey	27.i.1974
1030	Tettigoniidae	Tettigoniinae	Arytropteridini	Thoracistus jambila	South Africa	Mpumalanga, Badplaas, 45 km E. Nelshoogte area, Jambila Timbers	30.8167	-25.7667	D. C. F. Rentz & K. R. Brodey	25.i.1974
1031	Tettigoniidae	Tettigoniinae	Arytropteridini	Thoracistus peringueyi	South Africa	Mpumalanga, Lydenburg	30.45	-25.1		-..
1032	Tettigoniidae	Tettigoniinae	Arytropteridini	Thoracistus semeniphagus	South Africa	KwaZulu-Natal, 20 km NE. of Kokstad, Kokstad-Harding Road	29.5407	-30.3966	D.C. Rentz & K.R. Brodey	12.ii.1974
1033	Tettigoniidae	Tettigoniinae	Arytropteridini	Thoracistus semeniphagus	South Africa	Eastern Cape, Port St. John's	29.5333	-31.6333	D.C. Rentz & K.R. Brodey	14.ii.1984
1034	Tettigoniidae	Tettigoniinae	Arytropteridini	Thoracistus thyraeus	South Africa	KwaZulu-Natal, Kranskop vicinity	30.8667	-28.9667	D. C. F. Rentz & K. R. Brodey	8.ii.1974
1035	Tettigoniidae	Tettigoniinae	Arytropteridini	Thoracistus thyraeus	South Africa	KwaZulu-Natal, Untunjambili, 11.2 km E. Kranskop	30.9333	-28.9333	D. Otte	15.iii.1965
1036	Tettigoniidae	Tettigoniinae	Arytropteridini	Thoracistus thyraeus	South Africa	KwaZulu-Natal, Balgowan, Yellow Woods	30.0167	-29.3667	G. van Son	18-28.ii.1960
1037	Tettigoniidae	Tettigoniinae	Arytropteridini	Thoracistus viridicrus	South Africa	Limpopo, Louis Trichardt, Hanglip Forest	29.9	-23.0167	R. Toms	6.xii.1984
1038	Tettigoniidae	Tettigoniinae	Arytropteridini	Thoracistus viridicrus	South Africa	Limpopo, 20 km S. of Tzaneen	30.1652	-24.0153	R. H. Watmough	9.iii.1976
1039	Tettigoniidae	Tettigoniinae	Arytropteridini	Thoracistus viridicrus	South Africa	Limpopo, 9 km NE. Haenertsburg (Lakeside Carpark)	29.9964	-23.8751	D. C. F. Rentz & K. R. Brodey	2.ii.1974
1040	Tettigoniidae	Tettigoniinae	Arytropteridini	Thoracistus viridicrus	South Africa	Limpopo, 9.2 km NE Haenertsburg	29.9714	-23.8806	H. D. Brown	23.i.1964
1041	Tettigoniidae	Tettigoniinae	Arytropteridini	Thoracistus viridicrus	South Africa	Limpopo, Duiwelskloof	30.1333	-23.7	W. D. Haacke	4.iii.1961
1042	Tettigoniidae	Tettigoniinae	Arytropteridini	Thoracistus viridicrus	South Africa	Limpopo, Malta Forest, Tzaneen	30.1667	-23.8333	R. Toms	11.xii.1984
1043	Tettigoniidae	Tettigoniinae	Arytropteridini	Thoracistus viridifer	South Africa	KwaZulu-Natal, Eshowe	31.4667	-28.8833	Otte & Glenn	8.iv.1986
1044	Tettigoniidae	Tettigoniinae	Arytropteridini	Thoracistus viridifer	South Africa	KwaZulu-Natal, Lower Unfolosi Dist.	32.1833	-28.5	H.H. Carson	1922
1045	Tettigoniidae	Tettigoniinae	Arytropteridini	Thoracistus viridifer	South Africa	KwaZulu-Natal, Twin Streams, Mtunzini	31.75	-28.95	R. Toms	12-14.xi.1982
1046	Tettigoniidae	Tettigoniinae	Arytropteridini	Thoracistus viridifer	South Africa	KwaZulu-Natal, Balgowan, Yellow Woods	30.0167	-29.3667	G. van Son	18-28.ii.1960
1047	Tettigoniidae	Tettigoniinae	Arytropteridini	Thoracistus viridifer	South Africa	KwaZulu-Natal, Pietermaritzburg, Botanical Garden	30.3427	-29.6034	P. Naskrecki	8.iii.2008
1048	Tettigoniidae	Tettigoniinae	Arytropteridini	Thoracistus viridifer	South Africa	KwaZulu-Natal, Durban	31.0167	-29.85		1869
1049	Tettigoniidae	Tettigoniinae	Arytropteridini	Thoracistus viridifer	South Africa	KwaZulu-Natal, Kokstad-Harding Rd. 20 km NE. of Kokstad	29.6285	-30.5078	D.C. Rentz & K.R. Brodey	12.ii.1974
1050	Tettigoniidae	Tettigoniinae	Arytropteridini	Thoracistus viridifer	South Africa	KwaZulu-Natal, Uvongo	30.4	-30.8333	D.C. Rentz & K.R. Brodey	11.ii.1974
1051	Tettigoniidae	Tettigoniinae	Arytropteridini	Thoracistus viridifer	South Africa	KwaZulu-Natal, Ugum Distr. Ingeli Forest, 30 km E Kokstad	29.7089	-30.5016	D. Otte, P. Naskrecki & G. Cowper	9.iii.2008
1052	Tettigoniidae	Tettigoniinae	Arytropteridini	Thoracistus viridifer	South Africa	Eastern Cape, Mkambati (=Mkambathi) Nature Reserve	29.9895	-31.2906	P. Naskrecki	10-12.iii.2008
1053	Tettigoniidae	Tettigoniinae	Arytropteridini	Thoracistus viridifer	South Africa	Eastern Cape, Port St. John's	29.5333	-31.6333	G. van Son	24-30.xi.1956
1054	Tettigoniidae	Tettigoniinae	Arytropteridini	Thoracistus viridifer	South Africa	Eastern Cape, Transkei Distr. Silaka Nature Reserve (nr. Port St. John's), forest nr. chalet 18	29.5085	-31.6535	P. Naskrecki & C. Bazelet	15-20.i.2011
1055	Tettigoniidae	Tettigoniinae	Arytropteridini	Thoracistus viridifer	South Africa	Eastern Cape, Transkei Distr. Silaka Nature Reserve (nr. Port St. John's), main trail	29.5014	-31.6522	P. Naskrecki & C. Bazelet	16-20.i.2011
1056	Tettigoniidae	Tettigoniinae	Arytropteridini	Thoracistus viridifer	South Africa	Eastern Cape, King Williams Town, Maden Dam	27.2667	-32.7333	J. Balfour-Brown	25.iii.1954
1057	Tettigoniidae	Tettigoniinae	Arytropteridini	Thoracistus viridifer	South Africa	Eastern Cape, Amatola Distr. Fort Fordyce Nature Reserve, main road	26.5186	-32.6882	P. Naskrecki & C. Bazelet	21.i.2011
1058	Tettigoniidae	Tettigoniinae	Arytropteridini	Thoracistus viridifer	South Africa	Eastern Cape, Amatola Distr. Fort Fordyce Nature Reserve, main road	26.5107	-32.6929	P. Naskrecki & C. Bazelet	21.i.2011
1059	Tettigoniidae	Tettigoniinae	Arytropteridini	Thoracistus viridifer	South Africa	Eastern Cape, East London, Nahoon Mouth	27.95	-32.9833	D. Otte	3.iii.1963
1060	Tettigoniidae	Tettigoniinae	Arytropteridini	Thoracistus viridifer	South Africa	Eastern Cape, Kidd's Beach (S. of East London)	27.6833	-33.15	D.C.F. Rentz & K.R. Brodey	15.ii.1974
1061	Tettigoniidae	Tettigoniinae	Arytropteridini	Transkeidectes multidentis	South Africa	Eastern Cape, Port St. John's	29.5333	-31.6333	R.J. Power	i.1947
1062	Tettigoniidae	Tettigoniinae	Arytropteridini	Transkeidectes multidentis	South Africa	Eastern Cape, Transkei Distr. Silaka Nature Reserve (nr. Port St. John's), forest nr. chalet 18	29.5085	-31.6535	P. Naskrecki & C. Bazelet	15-20.i.2011
1063	Tettigoniidae	Tettigoniinae	Arytropteridini	Zuludectes modestus	South Africa	Limpopo, Zoutpansberg, Punch Bowl, 6 miles NNE Louis Trichardt	29.75	-22.9667	Swedish South African Expedition (Brinck-Rudebeck)	24.v.1951
1064	Tettigoniidae	Tettigoniinae	Arytropteridini	Zuludectes modestus	South Africa	Mpumalanga, Shabeni, Kruger National Park	31.25	-25.1333	V. Lupano	17.ii.2010
1065	Tettigoniidae	Tettigoniinae	Arytropteridini	Zuludectes modestus	South Africa	Mpumalanga, Songimvelo Nature Reserve, Lyndon Easte's house	31.0167	-25.9833	P. Naskrecki	28-30.iii.2001
1066	Tettigoniidae	Tettigoniinae	Arytropteridini	Zuludectes modestus	South Africa	Mpumalanga, Barberton	31.05	-25.7833	G. van Dam & A. Roberts	19-26.iii.1920
1067	Tettigoniidae	Tettigoniinae	Arytropteridini	Zuludectes modestus	South Africa	KwaZulu-Natal, Cape Vidal, St. Lucia	32.5333	-28.0667	H.D. Brown & E. Koster	25.ii.1971
1068	Tettigoniidae	Tettigoniinae	Arytropteridini	Zuludectes modestus	South Africa	KwaZulu-Natal, Cape Vidal, St. Lucia, St. Lucia estuary	32.5333	-28.0667	D.C. Rentz & K.R. Brodey	9.ii.1974
1069	Tettigoniidae	Tettigoniinae	Arytropteridini	Zuludectes modestus	South Africa	KwaZulu-Natal, Sodwana Bay, 2732DA	32.5667	-27.6333	C. Car	4-5.v.1981
1070	Tettigoniidae	Tettigoniinae	Arytropteridini	Zuludectes modestus	South Africa	KwaZulu-Natal, Tongaland, Masengwenya, Lake Sibaya	32.6833	-27.3333	H.D. Brown	5-7.v.1976
1071	Tettigoniidae	Tettigoniinae	Arytropteridini	Zuludectes modestus	South Africa	KwaZulu-Natal, 19 km S. of Empangeni	31.8207	-28.9061	D.C. Rentz & K.R. Brodey	9.ii.1974
1072	Tettigoniidae	Tettigoniinae	Arytropteridini	Zuludectes modestus	South Africa	KwaZulu-Natal, Eshowe	31.4667	-28.8833	Otte & Glenn	8.iv.1986
1073	Tettigoniidae	Tettigoniinae	Arytropteridini	Zuludectes modestus	South Africa	KwaZulu-Natal, Mtunzini	31.75	-28.9667	R. Toms	6-10.i.1982
1074	Tettigoniidae	Tettigoniinae	Arytropteridini	Zuludectes modestus	South Africa	KwaZulu-Natal, Twinstreams Environmental Education Center, Mtunzini	31.75	-28.95	R. Toms	9.i.1982
1075	Tettigoniidae	Tettigoniinae	Arytropteridini	Zuludectes modestus	South Africa	KwaZulu-Natal, Cape Vidal, St Lucia, Mission Rocks	32.4917	-28.2667	D.C. Rentz & K.R. Brodey	10.ii.1974
